# Supplementary material for: Gene identification and transcriptome analysis of low cadmium accumulation rice mutant (lcd1) in response to cadmium stress using MutMap and RNA-seq
Source: BMC Plant Biol. 2019 Jun 11;19:250. doi: 10.1186/s12870-019-1867-y (PMC6560816; doi:10.1186/s12870-019-1867-y)
Supplement: Supplementary file 7 — The list of detected genes from RNA-Seq for lcd1 and WT under Cd exposure. co_exp: genes with the common expression for lcd1 and WT; specific_exp: genes specific for lcd1 and WT. (XLS 3494 kb) [file 12870_2019_1867_MOESM7_ESM.xls]

## Sheet: WTvslcd1.co_exp
Gene stable ID	Name	Gene description
BGIOSGA000001	-	Pyridoxal-phosphate dependent enzyme||Tryptophan synthase beta subunit-like PLP-dependent enzyme
BGIOSGA000002	-	Armadillo-type fold||Zinc finger, RING-CH-type||Zinc finger, RING/FYVE/PHD-type||Zinc finger, RING-type
BGIOSGA000004	-	Leucine-rich repeat||Protein kinase domain||Protein kinase-like domain superfamily||Malectin-like carbohydrate-binding domain||Protein kinase, ATP binding site||Serine-threonine/tyrosine-protein kinase, catalytic domain||Leucine-rich repeat domain superfamily
BGIOSGA000005	-	Zinc finger, GATA-type||Zinc finger, NHR/GATA-type
BGIOSGA000006	-	Protein phosphatase 2C family||PPM-type phosphatase, divalent cation binding||PPM-type phosphatase domain||PPM-type phosphatase domain superfamily
BGIOSGA000007	-	S-adenosyl-L-methionine-dependent methyltransferase||UbiE/COQ5 methyltransferase, conserved site||UbiE/COQ5 methyltransferase
BGIOSGA000008	-	Cupin 1||RmlC-like cupin domain superfamily||RmlC-like jelly roll fold||11-S seed storage protein, plant
BGIOSGA000009	-	Vacuolar fusion protein Mon1||ABC transporter type 1, transmembrane domain||ABC transporter-like||P-loop containing nucleoside triphosphate hydrolase||ABC transporter type 1, transmembrane domain superfamily||AAA+ ATPase domain
BGIOSGA000010	-	Aquaporin transporter||Major intrinsic protein||Aquaporin-like
BGIOSGA000011	--	-//-
BGIOSGA000012	-	Inorganic pyrophosphatase superfamily||Inorganic pyrophosphatase
BGIOSGA000013	-	Pectinacetylesterase/NOTUM||Alpha/Beta hydrolase fold
BGIOSGA000014	--	-//-
BGIOSGA000015	-	Serine-threonine/tyrosine-protein kinase, catalytic domain||Protein kinase, ATP binding site||Serine/threonine-protein kinase, active site||Protein kinase-like domain superfamily||Protein kinase domain
BGIOSGA000016	-	Radical SAM||Elp3/MiaB/NifB||Dual-specificity RNA methyltransferase RlmN||Ribosomal RNA large subunit methyltransferase RlmN/Cfr||Aldolase-type TIM barrel
BGIOSGA000017	-	Chromosome segregation protein Spc25
BGIOSGA000018	-	DVL
BGIOSGA000019	-	Zinc/iron permease
BGIOSGA000020	-	Armadillo-like helical||Pumilio homology domain||Pumilio, RNA binding domain||Nucleic acid binding NABP||Pumilio RNA-binding repeat||Armadillo-type fold
BGIOSGA000023	-	Myb domain, plants||Homeobox-like domain superfamily||SANT/Myb domain||Myb domain
BGIOSGA000024	-	START-like domain superfamily||Coenzyme Q-binding protein COQ10, START domain
BGIOSGA000026	-	Glycerol-3-phosphate dehydrogenase, NAD-dependent, N-terminal||NAD(P)-binding domain superfamily||6-phosphogluconate dehydrogenase-like, C-terminal domain superfamily||6-phosphogluconate dehydrogenase, domain 2||Glycerol-3-phosphate dehydrogenase, NAD-dependent, C-terminal||Glycerol-3-phosphate dehydrogenase, NAD-dependent
BGIOSGA000027	-	Protein of unknown function DUF707
BGIOSGA000028	-	Pentatricopeptide repeat||Tetratricopeptide-like helical domain superfamily
BGIOSGA000029	-	Peptidase M48||CAAX prenyl protease 1
BGIOSGA000030	-	DEAD/DEAH box helicase domain||P-loop containing nucleoside triphosphate hydrolase||Helicase superfamily 1/2, ATP-binding domain||Helicase, C-terminal
BGIOSGA000032	-	Protein kinase-like domain superfamily
BGIOSGA000033	--	-//-
BGIOSGA000035	-	NAD(P)-binding domain superfamily||NAD-dependent epimerase/dehydratase
BGIOSGA000036	--	-//-
BGIOSGA000041	-	Protein-only RNase P, C-terminal||Tetratricopeptide-like helical domain superfamily||Root cap||Pentacotripeptide-repeat region of PRORP
BGIOSGA000045	-	Leucine-rich repeat domain superfamily||Leucine-rich repeat||Leucine-rich repeat, typical subtype
BGIOSGA000047	-	Hydantoinase A/oxoprolinase||Hydantoinase B/oxoprolinase||Hydantoinaseoxoprolinase, N-terminal
BGIOSGA000048	-	HAD-like superfamily||P-type ATPase, transmembrane domain superfamily||HAD superfamily
BGIOSGA000049	-	NTF2-like domain superfamily
BGIOSGA000051	-	Nucleotide-binding alpha-beta plait domain superfamily||RNA-binding domain superfamily
BGIOSGA000054	-	Actin, conserved site||Actin family||Actin/actin-like conserved site
BGIOSGA000055	-	Synaptobrevin||Longin domain||Longin-like domain superfamily
BGIOSGA000057	--	-//-
BGIOSGA000058	-	SNARE||Target SNARE coiled-coil homology domain||Syntaxin 6, N-terminal
BGIOSGA000060	-	40S Ribosomal protein S10||Plectin/S10, N-terminal||Winged helix-like DNA-binding domain superfamily
BGIOSGA000061	-	B-box-type zinc finger||Zinc finger, HIT-type
BGIOSGA000062	-	Ubiquitin-fold modifier 1||Ubiquitin-like domain superfamily
BGIOSGA000063	-	Ceramidase
BGIOSGA000064	--	-//-
BGIOSGA000067	-	Proton-dependent oligopeptide transporter family||MFS transporter superfamily
BGIOSGA000068	-	Mitochondrial import inner membrane translocase subunit Tim16||Chaperone J-domain superfamily
BGIOSGA000070	-	Zinc finger, RING-type||Copine||von Willebrand factor A-like domain superfamily||Zinc finger, RING/FYVE/PHD-type
BGIOSGA000071	-	Serine/threonine-protein kinase, active site||Leucine-rich repeat||Leucine-rich repeat, typical subtype||Protein kinase domain||Protein kinase-like domain superfamily||Leucine-rich repeat domain superfamily||Protein kinase, ATP binding site||Leucine-rich repeat-containing N-terminal, plant-type
BGIOSGA000073	-	Protein kinase domain||Protein kinase-like domain superfamily
BGIOSGA000074	-	FAD/NAD(P)-binding domain superfamily||tRNA uridine 5-carboxymethylaminomethyl modification enzyme MnmG||GidA associated domain 3||tRNA uridine 5-carboxymethylaminomethyl modification enzyme MnmG-related
BGIOSGA000075	-	EF-Hand 1, calcium-binding site||Phosphatidylserine decarboxylase-related||EF-hand domain||Phosphatidylserine decarboxylase||Phosphatidylserine decarboxylase, prokaryotic type 2||EF-hand domain pair
BGIOSGA000076	-	ABA/WDS induced protein
BGIOSGA000077	-	Lipid droplet-associated hydrolase||Alpha/Beta hydrolase fold
BGIOSGA000078	-	SGNH hydrolase superfamily
BGIOSGA000079	-	AAA+ ATPase domain||SRP/SRP receptor, N-terminal||P-loop containing nucleoside triphosphate hydrolase||Signal recognition particle, SRP54 subunit, helical bundle||Signal recognition particle, SRP54 subunit, GTPase domain||Signal-recognition particle receptor FtsY
BGIOSGA000080	--	-//-
BGIOSGA000081	-	Glycosyltransferase 61
BGIOSGA000082	-	Glycosyltransferase 61
BGIOSGA000083	-	Armadillo||Armadillo-like helical||Armadillo-type fold
BGIOSGA000087	-	EF-hand domain pair||EF-Hand 1, calcium-binding site||EF-hand domain
BGIOSGA000088	-	Alkaline phosphatase-like, alpha/beta/alpha||Alkaline-phosphatase-like, core domain superfamily||Phosphoesterase
BGIOSGA000090	-	Zinc finger, lateral root primordium type 1||SHORT INTERNODES, C-terminal||SHI protein family
BGIOSGA000091	--	-//-
BGIOSGA000093	-	Flavoprotein-like superfamily||NADPH-dependent FMN reductase-like
BGIOSGA000094	-	C2 domain superfamily
BGIOSGA000097	IRO2	Myc-type, basic helix-loop-helix (bHLH) domain||-||Achaete-scute transcription factor-related||Helix-loop-helix DNA-binding domain superfamily
BGIOSGA000098	-	Zinc finger, RING/FYVE/PHD-type||PH-like domain superfamily||Regulator of chromosome condensation, RCC1||Brevis radix (BRX) domain||FYVE zinc finger||Zinc finger, FYVE-related||Zinc finger, FYVE/PHD-type||Transcription factor BREVIS RADIX, N-terminal domain||Regulator of chromosome condensation 1/beta-lactamase-inhibitor protein II
BGIOSGA000102	-	Cytochrome P450||Cytochrome P450, E-class, group I||Cytochrome P450, conserved site||Cytochrome P450 superfamily
BGIOSGA000103	-	WD40 repeat||WD40-repeat-containing domain superfamily||WD40/YVTN repeat-like-containing domain superfamily||WD40-repeat-containing domain||WD40 repeat, conserved site
BGIOSGA000104	-	Alanine racemase, N-terminal||PLP-binding barrel||Pyridoxal phosphate homeostasis protein
BGIOSGA000105	-	Essential protein Yae1, N-terminal||Yae1-like
BGIOSGA000109	-	EF-hand domain||EF-Hand 1, calcium-binding site||EF-hand domain pair
BGIOSGA000110	-	Ferredoxin-dependent bilin reductase
BGIOSGA000111	-	Nucleic acid-binding, OB-fold||Primosome PriB/single-strand DNA-binding
BGIOSGA000112	-	BTB/POZ domain||Regulatory protein NPR, central domain||Ankyrin repeat-containing domain superfamily||Ankyrin repeat-containing domain||Ankyrin repeat||SKP1/BTB/POZ domain superfamily
BGIOSGA000113	-	Armadillo-type fold||Armadillo||Armadillo-like helical
BGIOSGA000114	-	Pyrroline-5-carboxylate reductase, catalytic, N-terminal||Pyrroline-5-carboxylate reductase, dimerisation domain||Pyrroline-5-carboxylate reductase||6-phosphogluconate dehydrogenase-like, C-terminal domain superfamily||NAD(P)-binding domain superfamily
BGIOSGA000125	-	Glycoside hydrolase superfamily||Glycoside hydrolase family 17
BGIOSGA000126	-	RNA-binding domain superfamily||Amino acid/polyamine transporter I||RNA recognition motif domain||Nucleotide-binding alpha-beta plait domain superfamily
BGIOSGA000128	-	Amino acid/polyamine transporter I
BGIOSGA000130	-	DNA recombination and repair protein RecA||DNA recombination and repair protein RecA-like, ATP-binding domain||P-loop containing nucleoside triphosphate hydrolase||DNA recombination and repair protein RecA, monomer-monomer interface
BGIOSGA000135	-	Glycoside hydrolase family 17||Glycoside hydrolase superfamily
BGIOSGA000142	-	Hexokinase, N-terminal||Hexokinase, binding site||Hexokinase||Hexokinase, C-terminal
BGIOSGA000144	--	-//-
BGIOSGA000145	-	BRCT domain||BRCT domain superfamily
BGIOSGA000146	--	-//-
BGIOSGA000147	--	-//-
BGIOSGA000150	-	Virus X resistance protein-like, coiled-coil domain||P-loop containing nucleoside triphosphate hydrolase||NB-ARC
BGIOSGA000151	--	-//-
BGIOSGA000152	-	Virus X resistance protein-like, coiled-coil domain||Leucine-rich repeat||P-loop containing nucleoside triphosphate hydrolase||NB-ARC||Leucine-rich repeat domain superfamily
BGIOSGA000153	-	Xylanase inhibitor I-like||Xylanase inhibitor, C-terminal||Leucine-rich repeat domain superfamily||Aspartic peptidase A1 family||Xylanase inhibitor, N-terminal||Aspartic peptidase domain superfamily||Peptidase family A1 domain
BGIOSGA000154	-	Aspartic peptidase domain superfamily||Peptidase family A1 domain||Aspartic peptidase A1 family||Xylanase inhibitor, C-terminal
BGIOSGA000155	-	Xylanase inhibitor, C-terminal||Xylanase inhibitor I-like||Aspartic peptidase A1 family||Peptidase family A1 domain||Xylanase inhibitor, N-terminal||Aspartic peptidase domain superfamily
BGIOSGA000159	-	Xylanase inhibitor, C-terminal||Aspartic peptidase A1 family||Aspartic peptidase domain superfamily||Peptidase family A1 domain
BGIOSGA000160	-	Aspartic peptidase domain superfamily||Vesicle-associated membrane-protein-associated protein||Immunoglobulin-like fold||Major sperm protein (MSP) domain||PapD-like superfamily||Xylanase inhibitor, C-terminal
BGIOSGA000161	-	Major sperm protein (MSP) domain||PapD-like superfamily||Vesicle-associated membrane-protein-associated protein
BGIOSGA000164	-	Alpha/Beta hydrolase fold||Fungal lipase-like domain
BGIOSGA000165	--	-//-
BGIOSGA000166	-	Protein kinase domain||Protein kinase-like domain superfamily||Serine-threonine/tyrosine-protein kinase, catalytic domain
BGIOSGA000167	-	Thioredoxin-like superfamily||Spermatogenesis-associated protein 20||Domain of unknown function DUF255||Six-hairpin glycosidase superfamily
BGIOSGA000168	-	Non-haem dioxygenase N-terminal domain||Oxoglutarate/iron-dependent dioxygenase||Isopenicillin N synthase-like
BGIOSGA000169	-	Histone-fold||Transcription factor CBF/NF-Y/archaeal histone domain||Transcription factor, NFYB/HAP3, conserved site
BGIOSGA000171	-	Zinc finger C2H2-type||Zinc finger C2H2 superfamily
BGIOSGA000172	PIR7A	Alpha/beta hydrolase fold-1||-||Alpha/Beta hydrolase fold
BGIOSGA000173	-	Alpha/beta hydrolase fold-1||Alpha/Beta hydrolase fold
BGIOSGA000174	-	Alpha/beta hydrolase fold-1||Alpha/Beta hydrolase fold
BGIOSGA000175	-	Alpha/Beta hydrolase fold
BGIOSGA000176	-	C2 domain superfamily||C2 domain
BGIOSGA000177	-	WD40-repeat-containing domain||WD40 repeat||WD40-repeat-containing domain superfamily
BGIOSGA000178	-	Glutathione S-transferase, C-terminal domain superfamily||Glutathione S-transferase, C-terminal-like||Glutathione S-transferase, N-terminal||Glutathione S-transferase, C-terminal||Glutathione S-transferases Phi, C-terminal||Thioredoxin-like superfamily
BGIOSGA000179	--	-//-
BGIOSGA000180	--	-//-
BGIOSGA000181	-	Heavy metal-associated domain, HMA||Heavy metal-associated domain superfamily
BGIOSGA000182	--	-//-
BGIOSGA000183	-	Rapid ALkalinization Factor||Twin-arginine translocation pathway, signal sequence
BGIOSGA000185	-	Lateral organ boundaries, LOB
BGIOSGA000186	--	-//-
BGIOSGA000187	-	Proteasome/cyclosome repeat||Armadillo-type fold||Armadillo-like helical
BGIOSGA000190	-	Tubby-like, C-terminal||LURP-one-related superfamily||LURP-one-related
BGIOSGA000191	-	Thiamin pyrophosphokinase||Thiamin pyrophosphokinase, catalytic domain superfamily||Thiamin pyrophosphokinase, thiamin-binding domain||Thiamin pyrophosphokinase, eukaryotic||Thiamin pyrophosphokinase, thiamin-binding domain superfamily||Thiamin pyrophosphokinase, catalytic domain
BGIOSGA000192	-	Tafazzin||Phospholipid/glycerol acyltransferase
BGIOSGA000193	-	Armadillo-type fold||TOG domain||Armadillo-like helical||CLASP N-terminal domain
BGIOSGA000194	-	Domain of unknown function DUF1624
BGIOSGA000196	-	Protein of unknown function DUF761, plant
BGIOSGA000198	-	NAD(P)-binding domain superfamily||Short-chain dehydrogenase/reductase SDR
BGIOSGA000199	-	Protein kinase-like domain superfamily||Protein kinase domain||Protein kinase, ATP binding site||Serine-threonine/tyrosine-protein kinase, catalytic domain
BGIOSGA000200	-	Pyridoxal phosphate-dependent transferase||Pyridoxal phosphate-dependent transferase, major domain||Pyridoxal phosphate-dependent transferase domain 1||Aminotransferase, class-II, pyridoxal-phosphate binding site||Aminotransferase, class I/classII
BGIOSGA000205	--	-//-
BGIOSGA000207	-	Aspartate kinase, conserved site||ACT domain||Aspartate kinase||Acetylglutamate kinase-like superfamily||Aspartate/glutamate/uridylate kinase
BGIOSGA000208	-	Domain of unknown function DUF3444
BGIOSGA000209	-	Heavy metal-associated domain, HMA||Heavy metal-associated domain superfamily
BGIOSGA000212	-	Exostosin-like
BGIOSGA000213	-	Exostosin-like
BGIOSGA000214	-	Exostosin-like
BGIOSGA000215	-	Transaldolase/Fructose-6-phosphate aldolase||Transaldolase, active site||Aldolase-type TIM barrel||Transaldolase type 2
BGIOSGA000217	-	Transaldolase/Fructose-6-phosphate aldolase||Transaldolase, active site||Aldolase-type TIM barrel||Transaldolase type 2
BGIOSGA000218	-	Ubiquitin-conjugating enzyme/RWD-like||Ubiquitin-conjugating enzyme E2||UBA-like superfamily||Ubiquitin-conjugating enzyme, active site||Ubiquitin-associated domain
BGIOSGA000219	-	Protein kinase, ATP binding site||Protein kinase domain||Protein kinase-like domain superfamily||Serine/threonine-protein kinase, active site
BGIOSGA000220	-	Palmitoyltransferase, DHHC domain
BGIOSGA000221	-	RNA polymerase II-binding domain||Virus X resistance protein-like, coiled-coil domain||P-loop containing nucleoside triphosphate hydrolase||NB-ARC||Leucine-rich repeat domain superfamily||CID domain||ENTH/VHS
BGIOSGA000222	--	-//-
BGIOSGA000223	-	Small auxin-up RNA
BGIOSGA000224	-	Ribosomal protein L7A/L8 superfamily||50S ribosomal protein L30e-like||Ribosomal protein L7Ae/L30e/S12e/Gadd45||Ribosomal protein L7A/L8||Ribosomal protein L7Ae conserved site||Ribosomal protein L7Ae/L8/Nhp2 family
BGIOSGA000225	-	GYF domain||GYF-like domain superfamily
BGIOSGA000226	-	Anaphase-promoting complex subunit 4, WD40 domain||WD40/YVTN repeat-like-containing domain superfamily||G-protein beta WD-40 repeat||WD40-repeat-containing domain||WD40 repeat, conserved site||WD40 repeat||WD40-repeat-containing domain superfamily
BGIOSGA000227	-	Kelch-type beta propeller||F-box domain||Galactose oxidase/kelch, beta-propeller||F-box-like domain superfamily
BGIOSGA000228	HK3	Histidine kinase/HSP90-like ATPase superfamily||Histidine kinase/HSP90-like ATPase||Signal transduction histidine kinase, dimerisation/phosphoacceptor domain superfamily||CHASE domain||Signal transduction response regulator, receiver domain||-||Signal transduction histidine kinase-related protein, C-terminal||CheY-like superfamily||Signal transduction histidine kinase, dimerisation/phosphoaccepto…
BGIOSGA000229	--	-//-
BGIOSGA000230	--	-//-
BGIOSGA000231	-	Zinc finger, MYND-type||Tetratricopeptide-like helical domain superfamily||F-box-like domain superfamily
BGIOSGA000233	-	P-loop containing nucleoside triphosphate hydrolase||Dynamin central domain||Dynamin-type guanine nucleotide-binding (G) domain||PH-like domain superfamily||Dynamin superfamily||Dynamin, GTPase region, conserved site||Dynamin GTPase effector||GTPase effector domain||Dynamin, GTPase domain
BGIOSGA000235	-	Transcription factor EnY2 superfamily||Transcription factor, enhancer of yellow 2
BGIOSGA000236	-	CBS domain
BGIOSGA000237	SSI2	-||Ferritin-like superfamily||Fatty acid desaturase, type 2||Ribonucleotide reductase-like
BGIOSGA000238	-	Membrane transport protein||Auxin efflux carrier, plant type
BGIOSGA000242	--	-//-
BGIOSGA000243	-	Ubiquitin domain||Sumo domain||Rad60/SUMO-like domain||Ubiquitin-like domain superfamily
BGIOSGA000244	-	Ubiquitin-like domain superfamily||Rad60/SUMO-like domain||Sumo domain||Ubiquitin domain
BGIOSGA000245	--	-//-
BGIOSGA000247	-	Zinc finger, RING-type||Zinc finger, RING/FYVE/PHD-type
BGIOSGA000248	-	Transposase, MuDR, plant
BGIOSGA000249	-	Zinc finger, CCCH-type||Zinc finger, CCCH-type superfamily
BGIOSGA000251	--	-//-
BGIOSGA000255	-	THO complex, subunitTHOC2, C-terminal||THO complex, subunitTHOC2, N-terminal||THO complex subunit 2, N-terminal domain
BGIOSGA000256	-	WW domain superfamily||WW domain
BGIOSGA000257	-	Armadillo-type fold||Armadillo-like helical||Adaptor protein complex AP-4, epsilon subunit||Clathrin/coatomer adaptor, adaptin-like, N-terminal
BGIOSGA000258	--	-//-
BGIOSGA000259	--	-//-
BGIOSGA000260	--	-//-
BGIOSGA000261	-	FKBP-type peptidyl-prolyl cis-trans isomerase domain||Peptidyl-prolyl cis-trans isomerase, FKBP-type
BGIOSGA000262	-	Myc-type, basic helix-loop-helix (bHLH) domain||Helix-loop-helix DNA-binding domain superfamily
BGIOSGA000263	-	Tetratricopeptide repeat||Tetratricopeptide-like helical domain superfamily||Tetratricopeptide repeat 1||O-GlcNAc transferase, C-terminal||Tetratricopeptide repeat-containing domain
BGIOSGA000264	-	Protein of unknown function PDDEXK-like
BGIOSGA000265	-	PGG domain
BGIOSGA000268	--	-//-
BGIOSGA000270	-	Immunoglobulin E-set||Rho GDP-dissociation inhibitor domain superfamily||Rho protein GDP-dissociation inhibitor
BGIOSGA000271	-	RNA recognition motif domain||Pentatricopeptide repeat||RNA-binding domain superfamily||Tetratricopeptide-like helical domain superfamily||Nucleotide-binding alpha-beta plait domain superfamily
BGIOSGA000272	-	Protein of unknown function DUF538||At5g01610-like superfamily
BGIOSGA000275	-	Protein arginine methyltransferase NDUFAF7||Protein arginine methyltransferase NDUFAF7 superfamily||S-adenosyl-L-methionine-dependent methyltransferase
BGIOSGA000277	-	ABC transporter type 1, transmembrane domain||ABC transporter-like||AAA+ ATPase domain||ABC transporter type 1, transmembrane domain superfamily||ABC transporter, conserved site||P-loop containing nucleoside triphosphate hydrolase
BGIOSGA000278	-	Uncharacterised protein family SERF
BGIOSGA000279	-	Helicase superfamily 1/2, ATP-binding domain||RNA helicase, DEAD-box type, Q motif||Helicase, C-terminal||P-loop containing nucleoside triphosphate hydrolase||DEAD/DEAH box helicase domain||ATP-dependent RNA helicase DEAD-box, conserved site
BGIOSGA000280	-	Sas10/Utp3/C1D
BGIOSGA000281	--	-//-
BGIOSGA000282	--	-//-
BGIOSGA000283	--	-//-
BGIOSGA000285	--	-//-
BGIOSGA000286	-	Protein of unknown function DUF868, plant
BGIOSGA000287	-	Helicase superfamily 1/2, ATP-binding domain||PAZ domain superfamily||Helicase, C-terminal||P-loop containing nucleoside triphosphate hydrolase||PAZ domain||Dicer dimerisation domain||Ribonuclease III, endonuclease domain superfamily||Dicer dimerisation domain superfamily||Zinc finger C2H2-type||Ribonuclease III domain
BGIOSGA000290	-	von Willebrand factor A-like domain superfamily||Copine||von Willebrand factor, type A
BGIOSGA000291	MRS2-F	-
BGIOSGA000292	--	-//-
BGIOSGA000293	-	Rab-GTPase-TBC domain||Rab-GTPase-TBC domain superfamily
BGIOSGA000294	-	Tetratricopeptide repeat||Tetratricopeptide repeat-containing domain||Tetratricopeptide-like helical domain superfamily
BGIOSGA000298	-	Vps53-like, N-terminal
BGIOSGA000299	-	Nucleotide-diphospho-sugar transferases||Ceramide glucosyltransferase
BGIOSGA000301	-	Fructose-bisphosphate aldolase, class-I||Aldolase-type TIM barrel
BGIOSGA000303	--	-//-
BGIOSGA000304	-	Homeobox-like domain superfamily||Myb domain, plants||CheY-like superfamily||Signal transduction response regulator, receiver domain||Response regulator B-type, plant||SANT/Myb domain||Myb domain
BGIOSGA000305	--	-//-
BGIOSGA000306	-	Structural maintenance of chromosomes protein||SMCs flexible hinge||SMCs flexible hinge superfamily||Smc2, ATP-binding cassette domain||P-loop containing nucleoside triphosphate hydrolase||RecF/RecN/SMC, N-terminal
BGIOSGA000307	-	Protein kinase domain||Protein kinase-like domain superfamily||UbiB domain
BGIOSGA000309	-	Lipase, GDXG, putative histidine active site||Alpha/beta hydrolase fold-3||Alpha/Beta hydrolase fold
BGIOSGA000310	-	ABC transporter type 1, transmembrane domain superfamily||AAA+ ATPase domain||ABC transporter, conserved site||P-loop containing nucleoside triphosphate hydrolase||ABC transporter type 1, transmembrane domain||ABC transporter-like
BGIOSGA000311	-	Nucleic acid-binding, OB-fold||S1 domain
BGIOSGA000312	-	DUF212
BGIOSGA000313	-	DNA recombination and repair protein RecA||DNA recombination and repair protein RecA, C-terminal||DNA recombination and repair protein RecA-like, ATP-binding domain||DNA recombination/repair protein RecA, conserved site||DNA recombination and repair protein RecA, monomer-monomer interface||AAA+ ATPase domain||P-loop containing nucleoside triphosphate hydrolase
BGIOSGA000314	-	Armadillo-type fold||U box domain||Zinc finger, RING/FYVE/PHD-type||Armadillo-like helical||Armadillo
BGIOSGA000315	-	Papain-like cysteine peptidase superfamily||OTU domain
BGIOSGA000316	-	AP2/ERF domain||DNA-binding domain superfamily||AP2/ERF domain superfamily||AP2-like ethylene-responsive transcription factor
BGIOSGA000317	--	-//-
BGIOSGA000318	-	Haem oxygenase HugZ-like superfamily
BGIOSGA000319	-	Putative S-adenosyl-L-methionine-dependent methyltransferase||S-adenosyl-L-methionine-dependent methyltransferase
BGIOSGA000320	-	Protein kinase domain||Protein kinase-like domain superfamily||Tyrosine-protein kinase, catalytic domain||Protein kinase, ATP binding site||Serine-threonine/tyrosine-protein kinase, catalytic domain||Tyrosine-protein kinase, active site
BGIOSGA000322	-	Armadillo-type fold
BGIOSGA000325	-	ScpA-like, C-terminal||Rad21/Rec8-like protein, C-terminal, eukaryotic||Rad21/Rec8-like protein, N-terminal||Winged helix DNA-binding domain superfamily
BGIOSGA000326	-	Formin, FH2 domain
BGIOSGA000327	-	Ribonuclease T2-like superfamily||Ribonuclease T2-like||Ribonuclease T2, His active site 1||Ribonuclease T2, eukaryotic
BGIOSGA000328	-	Ribonuclease T2, eukaryotic||Ribonuclease T2-like superfamily||Ribonuclease T2-like||Ribonuclease T2, His active site 1
BGIOSGA000329	-	Serine/threonine-protein kinase, active site||Protein kinase-like domain superfamily||Protein kinase domain||Protein kinase, ATP binding site
BGIOSGA000331	-	Rhodanese-like domain||Rhodanese-like domain superfamily
BGIOSGA000332	--	-//-
BGIOSGA000333	-	Calreticulin/calnexin, conserved site||Calreticulin||Concanavalin A-like lectin/glucanase domain superfamily||Calreticulin/calnexin, P domain superfamily||Calreticulin/calnexin
BGIOSGA000334	-	PspA/IM30
BGIOSGA000335	--	-//-
BGIOSGA000338	-	E3 ubiquitin-protein ligase MARCH-like||Protein of unknown function DUF3675||Zinc finger, RING-CH-type||Zinc finger, RING/FYVE/PHD-type
BGIOSGA000339	-	Carbohydrate kinase PfkB||Ribokinase-like||Carbohydrate/puine kinase, PfkB, conserved site
BGIOSGA000345	-	Alpha/Beta hydrolase fold||Pectinacetylesterase/NOTUM
BGIOSGA000347	-	Beta-hexosaminidase-like, domain 2||Glycoside hydrolase superfamily||Glycoside hydrolase family 20, catalytic domain||Beta-hexosaminidase, eukaryotic type, N-terminal
BGIOSGA000352	-	Protein kinase, ATP binding site||Serine/threonine-protein kinase, active site||PAN/Apple domain||Bulb-type lectin domain superfamily||Protein kinase-like domain superfamily||Protein kinase domain||S-locus glycoprotein domain||Bulb-type lectin domain||S-receptor-like serine/threonine-protein kinase
BGIOSGA000353	-	Rhodanese-like domain superfamily||Rhodanese-like domain
BGIOSGA000354	-	DNA-directed RNA polymerase III subunit RPC4
BGIOSGA000356	--	-//-
BGIOSGA000357	--	-//-
BGIOSGA000358	-	Serine/threonine-protein kinase Rio2||RIO kinase||Winged helix-like DNA-binding domain superfamily||RIO2 kinase winged helix domain, N-terminal||Winged helix DNA-binding domain superfamily||Protein kinase-like domain superfamily
BGIOSGA000359	-	Glutamine amidotransferase||Class I glutamine amidotransferase-like||PurM-like, C-terminal domain||PurM-like, N-terminal domain superfamily||Phosphoribosylformylglycinamidine synthase subunit PurS-like superfamily||PurM-like, C-terminal domain superfamily||Phosphoribosylformylglycinamidine synthase
BGIOSGA000361	-	Alfin||Zinc finger, PHD-finger||Zinc finger, RING/FYVE/PHD-type||Zinc finger, PHD-type, conserved site||Zinc finger, PHD-type||Zinc finger, FYVE/PHD-type
BGIOSGA000362	-	Peptide chain release factor class I/class II
BGIOSGA000363	-	Clp ATPase, C-terminal||ATPase, AAA-type, core||AAA+ ATPase domain||P-loop containing nucleoside triphosphate hydrolase||Clp protease, ATP-binding subunit ClpX
BGIOSGA000364	--	-//-
BGIOSGA000366	-	Protein of unknown function UPF0301
BGIOSGA000368	--	-//-
BGIOSGA000369	--	-//-
BGIOSGA000370	-	Uncharacterised conserved protein UCP031277
BGIOSGA000371	-	SNARE associated Golgi protein||Transmembrane protein TMEM64
BGIOSGA000372	--	-//-
BGIOSGA000373	-	Zinc finger, PHD-type||SWIB/MDM2 domain superfamily||GYF-like domain superfamily||GYF domain||Plus3-like superfamily||Zinc finger, RING/FYVE/PHD-type||SWIB/MDM2 domain||Plus-3 domain
BGIOSGA000374	-	NAC domain||NAC domain superfamily
BGIOSGA000375	-	Putative S-adenosyl-L-methionine-dependent methyltransferase||S-adenosyl-L-methionine-dependent methyltransferase
BGIOSGA000377	-	MADS MEF2-like||Transcription factor, K-box||Transcription factor, MADS-box||Transcription factor, MADS-box superfamily
BGIOSGA000378	-	Amino acid transporter, transmembrane domain
BGIOSGA000380	--	-//-
BGIOSGA000381	-	Tyrosine-protein kinase, catalytic domain||Protein kinase-like domain superfamily||Protein kinase domain||Tyrosine-protein kinase, active site||Serine-threonine/tyrosine-protein kinase, catalytic domain||Protein kinase, ATP binding site
BGIOSGA000382	-	Leucine-rich repeat||Leucine-rich repeat, cysteine-containing subtype||Leucine-rich repeat domain superfamily
BGIOSGA000383	-	Transcription factor GRAS||Scarecrow-like protein 1
BGIOSGA000389	-	PMR5 N-terminal domain||PC-Esterase||Trichome birefringence-like family
BGIOSGA000390	-	Pectinesterase, Asp active site||Invertase/pectin methylesterase inhibitor domain superfamily||Pectin lyase fold||Pectin lyase fold/virulence factor||Pectinesterase, Tyr active site||Pectinesterase, catalytic
BGIOSGA000391	-	N-lysine methyltransferase SETD6||SET domain
BGIOSGA000393	-	Extradiol aromatic ring-opening dioxygenase, DODA-type||Extradiol ring-cleavage dioxygenase, class III enzyme, subunit B
BGIOSGA000394	-	Amino acid transporter, transmembrane domain
BGIOSGA000395	-	Amino acid transporter, transmembrane domain
BGIOSGA000396	--	-//-
BGIOSGA000397	--	-//-
BGIOSGA000398	-	DNA repair RAD52-like protein
BGIOSGA000399	-	Galactose-binding-like domain superfamily||Twin-arginine translocation pathway, signal sequence||SUN domain
BGIOSGA000400	-	Quinoprotein amine dehydrogenase, beta chain-like||F-box-like domain superfamily||F-box domain
BGIOSGA000402	-	Ubiquitin domain||HAD-like superfamily||FCP1 homology domain||Ubiquitin-like domain superfamily||HAD superfamily||HAD-superfamily hydrolase, subfamily IIID
BGIOSGA000403	--	-//-
BGIOSGA000404	-	5'-3' exonuclease, N-terminal||DNA polymerase I-like, H3TH domain||PIN-like domain superfamily||DNA polymerase A||5'-3' exonuclease, C-terminal domain superfamily||5'-3' exonuclease, alpha-helical arch, N-terminal
BGIOSGA000405	-	Deoxynucleoside kinase domain||P-loop containing nucleoside triphosphate hydrolase
BGIOSGA000406	-	Protein of unknown function DUF3475||Protein of unknown function DUF668
BGIOSGA000407	--	-//-
BGIOSGA000410	-	Amidophosphoribosyltransferase, N-terminal||Phosphoribosyltransferase-like||Phosphoribosyltransferase domain||Glutamine amidotransferase type 2 domain||Nucleophile aminohydrolases, N-terminal||Amidophosphoribosyltransferase
BGIOSGA000412	-	Protein kinase-like domain superfamily||Protein kinase domain||Serine/threonine-protein kinase, active site||PDK1-type, PH domain||PH-like domain superfamily
BGIOSGA000413	-	Zinc finger, CCHC-type superfamily||Zinc finger, CCHC-type||5'-3' exoribonuclease||5'-3' exoribonuclease type 2||Putative 5-3 exonuclease
BGIOSGA000416	--	-//-
BGIOSGA000420	-	NAD(P)-binding domain superfamily||CASTOR/POLLUX/SYM8 ion channels
BGIOSGA000421	-	HAUS augmin-like complex subunit 7-like||Plant AUGMIN subunit 7
BGIOSGA000423	-	Armadillo-type fold||Armadillo-like helical
BGIOSGA000425	-	Protein of unknown function DUF639
BGIOSGA000426	-	Ribonuclease H-like superfamily||DNA-directed DNA polymerase, family B, multifunctional domain||DNA polymerase alpha catalytic subunit, N-terminal domain||Ribonuclease H superfamily||Zinc finger, DNA-directed DNA polymerase, family B, alpha||DNA polymerase alpha, zinc finger domain superfamily||DNA polymerase, palm domain superfamily||DNA-directed DNA polymerase, family B||DNA-directed DNA polyme…
BGIOSGA000427	-	Palmitoyltransferase, DHHC domain
BGIOSGA000428	-	DNA-binding domain superfamily||AP2/ERF domain||AP2/ERF domain superfamily
BGIOSGA000429	-	Protein of unknown function DUF502
BGIOSGA000430	-	Basic-leucine zipper domain
BGIOSGA000431	-	LSM domain superfamily||Sm-like protein Lsm3||LSM domain, eukaryotic/archaea-type
BGIOSGA000432	-	BolA-like superfamily||BolA protein
BGIOSGA000435	-	Armadillo||Armadillo-like helical||Zinc finger, RING/FYVE/PHD-type||U box domain||Armadillo-type fold
BGIOSGA000438	-	Uricase
BGIOSGA000439	-	Serine/threonine-protein kinase, active site||Protein kinase-like domain superfamily||Protein kinase domain||Protein kinase, ATP binding site
BGIOSGA000440	-	Late embryogenesis abundant protein, LEA_2 subgroup||Forkhead-associated (FHA) domain
BGIOSGA000442	-	Ovate protein family, C-terminal||Ovate protein family
BGIOSGA000443	--	-//-
BGIOSGA000444	--	-//-
BGIOSGA000445	-	PX domain superfamily||AH/BAR domain superfamily||Sorting nexin Vps5-like, C-terminal||Phox homologous domain
BGIOSGA000446	-	Alpha/Beta hydrolase fold||Alpha/beta hydrolase fold-1
BGIOSGA000447	-	Chloramphenicol acetyltransferase-like domain superfamily||Alcohol acetyltransferase/N-acetyltransferase
BGIOSGA000448	--	-//-
BGIOSGA000449	--	-//-
BGIOSGA000450	-	Leucine-rich repeat domain superfamily||F-box domain||F-box-like domain superfamily
BGIOSGA000451	-	Basic-leucine zipper domain||Transcription factor TGA like domain
BGIOSGA000452	-	Zinc finger C2H2 superfamily||Zinc finger C2H2-type
BGIOSGA000453	-	Histone-fold||Transcription initiation factor TFIID subunit 12 domain
BGIOSGA000455	-	Cytochrome P450, E-class, group I||Cytochrome P450 superfamily||Cytochrome P450
BGIOSGA000456	-	AT hook, DNA-binding motif||WD40/YVTN repeat-like-containing domain superfamily||WD40-repeat-containing domain superfamily||WD40 repeat
BGIOSGA000457	-	G10 protein||BUD31/G10-related, conserved site
BGIOSGA000458	--	-//-
BGIOSGA000459	--	-//-
BGIOSGA000460	-	Amino acid transporter, transmembrane domain
BGIOSGA000461	-	3-deoxy-D-manno-octulosonic-acid transferase, N-terminal||3-deoxy-D-manno-octulosonic-acid transferase, N-terminal domain superfamily
BGIOSGA000462	-	Decaprenyl diphosphate synthase-like||Di-trans-poly-cis-decaprenylcistransferase-like, conserved site||Decaprenyl diphosphate synthase-like superfamily
BGIOSGA000463	-	Double-stranded RNA-binding domain||HAD-like superfamily||FCP1 homology domain
BGIOSGA000465	-	Nucleoporin NSP1/NUP62||Nucleoporin, NSP1-like, C-terminal
BGIOSGA000466	-	HSPRO1/HSPRO2||Hs1pro-1, C-terminal||Tryptophan/Indoleamine 2,3-dioxygenase-like||Nematode resistance protein-like HSPRO1, N-terminal
BGIOSGA000468	-	Phospholipid/glycerol acyltransferase||HAD superfamily||HAD-like superfamily
BGIOSGA000469	-	Homeobox-like domain superfamily||Homeobox domain
BGIOSGA000472	-	Homeobox-like domain superfamily||SANT domain||Myb domain, plants||SANT/Myb domain||Myb domain
BGIOSGA000473	--	-//-
BGIOSGA000474	--	-//-
BGIOSGA000475	-	ELM2 domain
BGIOSGA000476	-	Uncharacterised protein family UPF0503
BGIOSGA000477	-	MFS transporter superfamily||Protein kinase, ATP binding site||Serine/threonine-protein kinase, active site||Major facilitator superfamily||Protein kinase domain||Protein kinase-like domain superfamily||Major facilitator superfamily domain
BGIOSGA000478	-	Glycogen/starch/alpha-glucan phosphorylase||Phosphorylase pyridoxal-phosphate attachment site||Glycosyl transferase, family 35
BGIOSGA000479	-	Machado-Joseph disease protein||Josephin domain
BGIOSGA000480	-	Reticulon
BGIOSGA000481	-	GDP-fucose protein O-fucosyltransferase||Putative O-fucosyltransferase, plant
BGIOSGA000482	-	Pyruvate kinase, insert domain superfamily||Pyruvate kinase, barrel||Pyruvate kinase, active site||Pyruvate kinase-like, insert domain superfamily||Pyruvate kinase||Pyruvate kinase, C-terminal||Pyruvate/Phosphoenolpyruvate kinase-like domain superfamily||Pyruvate kinase, C-terminal domain superfamily
BGIOSGA000485	-	Myb domain||SANT/Myb domain||Homeobox-like domain superfamily
BGIOSGA000486	-	Zinc finger, RING/FYVE/PHD-type||Zinc finger, RING-CH-type||E3 ubiquitin-protein ligase MARCH-like
BGIOSGA000488	-	Rop guanine nucleotide exchange factor||PRONE domain
BGIOSGA000489	--	-//-
BGIOSGA000490	-	Small GTPase superfamily||Small GTP-binding protein domain||P-loop containing nucleoside triphosphate hydrolase
BGIOSGA000492	-	Homeobox domain||Homeobox KN domain||POX domain||Homeobox-like domain superfamily
BGIOSGA000494	-	Prenylated rab acceptor PRA1
BGIOSGA000495	-	Casparian strip membrane protein domain
BGIOSGA000496	-	Histone-fold||Transcription initiation factor TFIID subunit 12 domain||Transcription initiation factor TFIID subunit 12
BGIOSGA000497	-	Putative S-adenosyl-L-methionine-dependent methyltransferase||S-adenosyl-L-methionine-dependent methyltransferase
BGIOSGA000498	-	Protein of unknown function DUF3475||Protein of unknown function DUF668
BGIOSGA000500	-	Aspartic peptidase domain superfamily||Xylanase inhibitor, N-terminal||Peptidase family A1 domain||Pepsin-like domain, plant||Xylanase inhibitor, C-terminal||Aspartic peptidase A1 family||Aspartic peptidase, active site
BGIOSGA000501	-	Palmitoyltransferase, DHHC domain
BGIOSGA000502	--	-//-
BGIOSGA000504	-	Protein of unknown function DUF1677, Oryza sativa
BGIOSGA000508	-	Laccase||Laccase, third cupredoxin domain||Multicopper oxidase, type 1||Multicopper oxidase, type 3||Multicopper oxidase, copper-binding site||Multicopper oxidase, type 2||Cupredoxin||Laccase, second cupredoxin domain||Multicopper oxidases, conserved site||Laccase, first cupredoxin domain
BGIOSGA000509	-	HAD superfamily||HAD-superfamily hydrolase, subfamily IIB||Trehalose-phosphatase||HAD-like superfamily
BGIOSGA000510	--	-//-
BGIOSGA000511	-	Ribosomal protein L36e domain superfamily||Ribosomal protein L36e
BGIOSGA000512	-	Laccase||Laccase, third cupredoxin domain||Multicopper oxidase, type 3||Multicopper oxidase, copper-binding site||Multicopper oxidase, type 1||Multicopper oxidase, type 2||Cupredoxin||Laccase, second cupredoxin domain||Multicopper oxidases, conserved site||Laccase, first cupredoxin domain
BGIOSGA000513	-	Nucleic acid-binding, OB-fold
BGIOSGA000514	-	Putative O-fucosyltransferase, plant||GDP-fucose protein O-fucosyltransferase
BGIOSGA000515	-	Fasciclin-like arabinogalactan protein||FAS1 domain superfamily||FAS1 domain
BGIOSGA000517	-	HSP20-like chaperone
BGIOSGA000518	-	Thaumatin family||Osmotin/thaumatin-like superfamily
BGIOSGA000519	-	Ubiquitin-conjugating enzyme/RWD-like||Ubiquitin-conjugating enzyme E2||Ubiquitin-conjugating enzyme, active site
BGIOSGA000520	H2B.11	Histone H2B||-||Histone-fold||Histone H2A/H2B/H3
BGIOSGA000522	-	Harbinger transposase-derived nuclease domain
BGIOSGA000523	-	Zinc finger C2H2-type||Zinc finger C2H2 superfamily
BGIOSGA000524	--	-//-
BGIOSGA000526	-	Protein kinase domain||Protein kinase-like domain superfamily||Serine/threonine-protein kinase, active site
BGIOSGA000527	-	Cation efflux protein, cytoplasmic domain||Cation efflux transmembrane domain superfamily||Cation efflux protein||Cation efflux protein, cytoplasmic domain superfamily
BGIOSGA000530	-	Dirigent protein
BGIOSGA000531	-	PGG domain||Ankyrin repeat-containing domain||Ankyrin repeat-containing domain superfamily||Ankyrin repeat
BGIOSGA000532	-	Lung seven transmembrane receptor-like
BGIOSGA000534	-	Protein Networked (NET), actin-binding (NAB) domain
BGIOSGA000535	-	CCT domain
BGIOSGA000536	-	AT hook, DNA-binding motif
BGIOSGA000537	-	Rab-GTPase-TBC domain superfamily||Rab-GTPase-TBC domain
BGIOSGA000539	-	Nucleic acid-binding, OB-fold||Ribosomal protein S12/S23||Ribosomal protein S23, eukaryotic/archaeal
BGIOSGA000540	-	Transcription factor, NFYB/HAP3, conserved site||Histone-fold||Transcription factor CBF/NF-Y/archaeal histone domain
BGIOSGA000542	-	Interactor of constitutive active ROPs
BGIOSGA000543	-	IQ motif, EF-hand binding site
BGIOSGA000544	-	Coatomer delta subunit||Longin-like domain superfamily||Mu homology domain||AP-2 complex subunit mu, C-terminal superfamily
BGIOSGA000546	-	Serine carboxypeptidase, serine active site||Serine carboxypeptidases, histidine active site||Alpha/Beta hydrolase fold||Peptidase S10, serine carboxypeptidase
BGIOSGA000547	-	FCP1 homology domain||HAD-like superfamily||Dullard phosphatase domain, eukaryotic||HAD superfamily
BGIOSGA000548	-	Selenoprotein T||Selenoprotein, Rdx-type||Thioredoxin-like superfamily
BGIOSGA000549	--	-//-
BGIOSGA000551	-	Ammonium/urea transporter||Ammonium transporter AmtB-like domain||Blood group Rhesus C/E/D polypeptide||Ammonium transporter, conserved site||Ammonium transporter
BGIOSGA000553	-	Oxoglutarate/iron-dependent dioxygenase||Isopenicillin N synthase-like
BGIOSGA000554	-	Zinc finger, C3HC4 RING-type||Zinc finger, RING-type, conserved site||Zinc finger, RING-type||Zinc finger, RING/FYVE/PHD-type
BGIOSGA000555	-	SUF system FeS cluster assembly, SufBD superfamily||SUF system FeS cluster assembly, SufBD||SUF system FeS cluster assembly, SufB
BGIOSGA000560	-	GDSL lipase/esterase||SGNH hydrolase superfamily
BGIOSGA000561	-	Prenylated rab acceptor PRA1
BGIOSGA000562	-	Phox homologous domain||Sorting nexin Vps5-like, C-terminal||AH/BAR domain superfamily||PX domain superfamily
BGIOSGA000563	-	Protein RETICULATA-related||Haem-binding uptake, Tiki superfamily, ChaN
BGIOSGA000564	-	Protein of unknown function DUF4228, plant
BGIOSGA000566	-	Amino acid transporter, transmembrane domain
BGIOSGA000567	-	VHS domain||GAT domain superfamily||GAT domain||ENTH/VHS
BGIOSGA000569	-	Nodulin-like||MFS transporter superfamily
BGIOSGA000571	-	Zinc finger, RING/FYVE/PHD-type||Armadillo-type fold||U box domain||Armadillo||Armadillo-like helical
BGIOSGA000572	-	Domain of unknown function DUF641, plant
BGIOSGA000577	-	Zinc finger, RING-type||Zinc finger, RING/FYVE/PHD-type
BGIOSGA000579	-	Protein kinase-like domain superfamily||Protein kinase domain||Serine-threonine/tyrosine-protein kinase, catalytic domain
BGIOSGA000580	-	Protein kinase domain||Protein kinase-like domain superfamily||Leucine-rich repeat, typical subtype||Leucine-rich repeat||Leucine-rich repeat domain superfamily||Protein kinase, ATP binding site||Leucine-rich repeat-containing N-terminal, plant-type||Serine-threonine/tyrosine-protein kinase, catalytic domain
BGIOSGA000581	-	Glutathione S-transferase, C-terminal||Nucleic acid-binding, OB-fold||tRNA-binding domain||Glutathione S-transferase, C-terminal domain superfamily||Glutathione S-transferase, C-terminal-like
BGIOSGA000582	-	TMEM14 family
BGIOSGA000587	-	Armadillo-type fold||Protein kinase domain||Protein kinase-like domain superfamily||Armadillo-like helical||HEAT, type 2
BGIOSGA000588	-	C2 domain superfamily||Synaptotagmin-like mitochondrial-lipid-binding domain||C2 domain||Synaptotagmin, SMP domain
BGIOSGA000589	-	C2 domain superfamily||Synaptotagmin-like mitochondrial-lipid-binding domain||C2 domain
BGIOSGA000590	--	-//-
BGIOSGA000591	-	Serine-threonine/tyrosine-protein kinase, catalytic domain||Leucine-rich repeat-containing N-terminal, plant-type||Protein kinase, ATP binding site||Serine/threonine-protein kinase, active site||Leucine-rich repeat||Protein kinase domain||Protein kinase-like domain superfamily||Leucine-rich repeat domain superfamily
BGIOSGA000592	-	Tetratricopeptide-like helical domain superfamily||Pentatricopeptide repeat
BGIOSGA000593	-	WD40/YVTN repeat-like-containing domain superfamily
BGIOSGA000594	-	TRAM/LAG1/CLN8 homology domain
BGIOSGA000595	-	Coiled-coil domain containing protein 109, C-terminal
BGIOSGA000597	-	Armadillo-like helical||CLASP N-terminal domain||HEAT, type 2||TOG domain||Armadillo-type fold
BGIOSGA000598	-	NAC domain||NAC domain superfamily
BGIOSGA000600	-	Pentatricopeptide repeat||Tetratricopeptide-like helical domain superfamily
BGIOSGA000601	--	-//-
BGIOSGA000602	-	Ribosomal protein L34Ae
BGIOSGA000603	-	NADH:cytochrome b5 reductase (CBR)||Oxidoreductase, FAD-binding domain||Riboflavin synthase-like beta-barrel||Ferredoxin reductase-type FAD-binding domain||Flavoprotein pyridine nucleotide cytochrome reductase||Oxidoreductase FAD/NAD(P)-binding
BGIOSGA000604	-	Cysteine synthase CysK||Pyridoxal-phosphate dependent enzyme||Cysteine synthase/cystathionine beta-synthase, pyridoxal-phosphate attachment site||Cysteine synthase||Tryptophan synthase beta subunit-like PLP-dependent enzyme
BGIOSGA000605	-	F-box-like domain superfamily||Leucine-rich repeat domain superfamily
BGIOSGA000606	-	Endonuclease/exonuclease/phosphatase superfamily||Inositol polyphosphate-related phosphatase||Endonuclease/exonuclease/phosphatase
BGIOSGA000607	-	Glycosyl hydrolases family 1, N-terminal conserved site||Glycoside hydrolase superfamily||Glycoside hydrolase family 1
BGIOSGA000608	-	Glycosyl hydrolases family 1, N-terminal conserved site||Glycoside hydrolase family 1||Glycoside hydrolase superfamily
BGIOSGA000612	-	Winged helix DNA-binding domain superfamily||PH-like domain superfamily||Vacuolar protein sorting protein 36||Vacuolar protein sorting protein 36, GLUE domain||Winged helix-like DNA-binding domain superfamily
BGIOSGA000613	-	Basic-leucine zipper domain||Histidine triad (HIT) protein||HIT-like superfamily
BGIOSGA000614	-	Protein RETICULATA-related
BGIOSGA000615	-	Ribosomal protein L7Ae/L30e/S12e/Gadd45||50S ribosomal protein L30e-like||Ribosomal protein L30e, conserved site||Ribosomal protein L30e
BGIOSGA000618	-	Exostosin-like
BGIOSGA000619	-	Protein kinase, ATP binding site||Serine-threonine/tyrosine-protein kinase, catalytic domain||Malectin-like carbohydrate-binding domain||Protein kinase-like domain superfamily||Protein kinase domain||Serine/threonine-protein kinase, active site
BGIOSGA000620	-	Malectin-like carbohydrate-binding domain||Protein kinase, ATP binding site||Serine-threonine/tyrosine-protein kinase, catalytic domain||Leucine-rich repeat domain superfamily||Leucine-rich repeat||Serine/threonine-protein kinase, active site||Protein kinase-like domain superfamily||Protein kinase domain
BGIOSGA000621	-	Malectin-like carbohydrate-binding domain||Serine-threonine/tyrosine-protein kinase, catalytic domain||Protein kinase, ATP binding site||Serine/threonine-protein kinase, active site||Leucine-rich repeat||Protein kinase-like domain superfamily||Protein kinase domain||Leucine-rich repeat domain superfamily
BGIOSGA000622	-	Ribonuclease III domain||Ribonuclease III, endonuclease domain superfamily
BGIOSGA000623	-	Small-subunit processome, Utp11
BGIOSGA000624	-	Transcription factor TGA like domain||Basic-leucine zipper domain
BGIOSGA000626	--	-//-
BGIOSGA000627	--	-//-
BGIOSGA000628	-	F-box domain||F-box-like domain superfamily
BGIOSGA000629	-	Peptidase S54, rhomboid domain||UBA-like superfamily||Ubiquitin-associated domain
BGIOSGA000630	-	RNA polymerase, Rpb5, N-terminal||RNA polymerase, subunit H/Rpb5 C-terminal||RPB5-like RNA polymerase subunit||DNA-directed RNA polymerase RPB5 subunit, eukaryote/virus||RNA polymerase Rpb5, N-terminal domain superfamily||RNA polymerase, subunit H/Rpb5, conserved site||Archaeal RpoH /eukaryotic RPB5 RNA polymerase subunit
BGIOSGA000631	-	Stomatal closure-related actin-binding protein, fused Ig-PH domain||Cyclin-like superfamily||Cyclin, C-terminal domain||Cyclin, N-terminal||Cyclin-like||Stomatal closure-related actin-binding protein, coiled-coil domain||Stomatal closure-related actin-binding protein, actin-binding domain
BGIOSGA000632	-	Protein of unknown function DUF3007
BGIOSGA000633	-	Ribosomal protein L34
BGIOSGA000634	-	EamA domain||WAT1-related protein
BGIOSGA000635	-	WAT1-related protein||EamA domain
BGIOSGA000638	-	Sugar phosphate transporter domain
BGIOSGA000639	-	Membrane transport protein||Auxin efflux carrier, plant type
BGIOSGA000640	--	-//-
BGIOSGA000641	-	Ribosomal protein L20, mitochondrial
BGIOSGA000642	-	6-phosphogluconate dehydrogenase-like, C-terminal domain superfamily||NAD(P)-binding domain superfamily||Glycerol-3-phosphate dehydrogenase, NAD-dependent, N-terminal||Glycerol-3-phosphate dehydrogenase, NAD-dependent, C-terminal||Glycerol-3-phosphate dehydrogenase, NAD-dependent||6-phosphogluconate dehydrogenase, domain 2
BGIOSGA000643	-	Glycoside hydrolase superfamily||Glycoside hydrolase family 17
BGIOSGA000644	--	-//-
BGIOSGA000645	--	-//-
BGIOSGA000649	-	Leucine-rich repeat domain superfamily||NB-ARC
BGIOSGA000650	-	Domain of unknown function DUF4220||Protein of unknown function DUF594
BGIOSGA000652	--	-//-
BGIOSGA000654	-	Zinc finger, RING-type, conserved site||Zinc finger, RING-type||Zinc finger, RING/FYVE/PHD-type
BGIOSGA000655	-	HAD superfamily||HAD-superfamily phosphatase, YqeG-like||Mitochondrial PGP phosphatase||HAD-like superfamily
BGIOSGA000657	-	Eukaryotic translation initiation factor SUI1||SUI1 domain superfamily||SUI1 domain
BGIOSGA000658	--	-//-
BGIOSGA000659	--	-//-
BGIOSGA000660	--	-//-
BGIOSGA000661	--	-//-
BGIOSGA000662	--	-//-
BGIOSGA000663	--	-//-
BGIOSGA000666	-	Ribonuclease H superfamily
BGIOSGA000668	-	CDP-alcohol phosphatidyltransferase
BGIOSGA000670	-	K Homology domain||K Homology domain, type 1 superfamily
BGIOSGA000674	-	Leucine-rich repeat domain superfamily||NB-ARC||Leucine-rich repeat||Leucine-rich repeat, typical subtype||P-loop containing nucleoside triphosphate hydrolase
BGIOSGA000677	-	Plant peroxidase||Haem peroxidase, plant/fungal/bacterial||Haem peroxidase||Secretory peroxidase||Peroxidases heam-ligand binding site
BGIOSGA000679	-	WD40-repeat-containing domain superfamily||WD40 repeat||Breast carcinoma amplified sequence 3
BGIOSGA000681	-	Transmembrane protein TauE-like
BGIOSGA000682	-	Phytocyanin domain||Blue (type 1) copper protein, binding site||Cupredoxin
BGIOSGA000683	-	PPM-type phosphatase domain superfamily||PPM-type phosphatase domain||Protein phosphatase 2C family
BGIOSGA000684	-	Zinc finger C2H2-type
BGIOSGA000686	-	Helix-loop-helix DNA-binding domain superfamily||Myc-type, basic helix-loop-helix (bHLH) domain
BGIOSGA000689	-	EF-hand domain pair||EF-hand domain||EF-Hand 1, calcium-binding site
BGIOSGA000690	-	Universal stress protein A||Rossmann-like alpha/beta/alpha sandwich fold||UspA
BGIOSGA000691	--	-//-
BGIOSGA000692	-	DNA repair metallo-beta-lactamase||Ribonuclease Z/Hydroxyacylglutathione hydrolase-like
BGIOSGA000693	-	Diacylglycerol kinase||Inorganic polyphosphate/ATP-NAD kinase, N-terminal||NAD kinase/diacylglycerol kinase-like domain superfamily||Diacylglycerol kinase, accessory domain||Diacylglycerol kinase, catalytic domain
BGIOSGA000698	-	Phospholipid/glycerol acyltransferase||Acyltransferase, C-terminal domain
BGIOSGA000699	-	Diacylglycerol kinase, catalytic domain||Inorganic polyphosphate/ATP-NAD kinase, N-terminal||NAD kinase/diacylglycerol kinase-like domain superfamily
BGIOSGA000702	-	Developmental regulator, ULTRAPETALA||SAND domain
BGIOSGA000703	-	NPH3 domain||SKP1/BTB/POZ domain superfamily||BTB/POZ domain
BGIOSGA000704	--	-//-
BGIOSGA000706	-	SNF2-like, N-terminal domain superfamily||Zinc finger, RING-type, conserved site||P-loop containing nucleoside triphosphate hydrolase||Zinc finger, RING/FYVE/PHD-type||SNF2-related, N-terminal domain||Helicase, C-terminal||Helicase superfamily 1/2, ATP-binding domain||Zinc finger, RING-type
BGIOSGA000713	--	-//-
BGIOSGA000715	--	-//-
BGIOSGA000716	--	-//-
BGIOSGA000717	-	Regulator of chromosome condensation 1/beta-lactamase-inhibitor protein II||Regulator of chromosome condensation, RCC1
BGIOSGA000718	-	ATP-grasp fold||Histidine acid phosphatase, VIP1 family||Histidine acid phosphatase active site||Histidine phosphatase superfamily||Histidine phosphatase superfamily, clade-2
BGIOSGA000719	--	-//-
BGIOSGA000720	-	Metallo-dependent phosphatase-like||Iron/zinc purple acid phosphatase-like C-terminal domain||Purple acid phosphatase-like, N-terminal||Calcineurin-like phosphoesterase domain, ApaH type||Purple acid phosphatase, N-terminal
BGIOSGA000721	-	WD40-repeat-containing domain||WD40 repeat, conserved site||WD40/YVTN repeat-like-containing domain superfamily||WD40-repeat-containing domain superfamily||WD40 repeat
BGIOSGA000723	-	LIS1 homology motif||Jacalin-like lectin domain||Jacalin-like lectin domain superfamily||CTLH/CRA C-terminal to LisH motif domain||CTLH, C-terminal LisH motif||CRA domain||Jacalin-like lectin domain, plant
BGIOSGA000724	-	FAD linked oxidase, N-terminal||Oxygen oxidoreductase covalent FAD-binding site||FAD-binding, type 2-like superfamily||FAD-linked oxidase-like, C-terminal||FAD-binding, type 2||Cytokinin dehydrogenase 1, FAD/cytokinin binding domain||FAD-binding, type 2, subdomain 1||Cytokinin dehydrogenase, C-terminal domain superfamily
BGIOSGA000725	-	TRAF-like||MATH/TRAF domain
BGIOSGA000726	-	Plus-3 domain||RNA polymerase-associated protein Rtf1||Plus3-like superfamily
BGIOSGA000728	-	Photosystem II PsbW, class 2
BGIOSGA000730	-	JmjC domain
BGIOSGA000731	-	Pseudouridine synthase, TruD, insertion domain||Pseudouridine synthase, TruD||Pseudouridine synthase TruD, conserved site||Pseudouridine synthase, catalytic domain superfamily
BGIOSGA000733	-	Glycosyl transferase, family 14
BGIOSGA000734	-	Winged helix-like DNA-binding domain superfamily||Transcription initiation factor IIF, beta subunit||Transcription Factor IIF, Rap30/Rap74, interaction||Winged helix DNA-binding domain superfamily
BGIOSGA000735	-	SET domain||Post-SET domain
BGIOSGA000737	-	Glycoside hydrolase family 3 C-terminal domain superfamily||Glycoside hydrolase superfamily||Glycoside hydrolase, family 3, N-terminal||Double-stranded RNA-binding domain||Glycoside hydrolase, family 3, N-terminal domain superfamily||Glycoside hydrolase family 3 C-terminal domain
BGIOSGA000738	-	MATH/TRAF domain||Peptidase C19, ubiquitin carboxyl-terminal hydrolase||TRAF-like||Ubiquitin carboxyl-terminal hydrolase, C-terminal||Ubiquitin specific protease, conserved site||Ubiquitin specific protease domain||Ubiquitin carboxyl-terminal hydrolase 7, ICP0-binding domain||Papain-like cysteine peptidase superfamily
BGIOSGA000739	-	Mitochondrial glycoprotein||Mitochondrial glycoprotein superfamily
BGIOSGA000741	-	LURP-one-related||LURP-one-related superfamily||Tubby-like, C-terminal
BGIOSGA000742	-	ABC transporter-like||P-loop containing nucleoside triphosphate hydrolase||ABC transporter, conserved site||AAA+ ATPase domain
BGIOSGA000743	-	F-box domain||F-box-like domain superfamily
BGIOSGA000746	-	Chloramphenicol acetyltransferase-like domain superfamily||O-acyltransferase WSD1, C-terminal||O-acyltransferase, WSD1, N-terminal
BGIOSGA000747	-	WAT1-related protein||TRAM/LAG1/CLN8 homology domain
BGIOSGA000748	--	-//-
BGIOSGA000750	-	Peptidase S28||Alpha/Beta hydrolase fold
BGIOSGA000751	--	-//-
BGIOSGA000752	-	Nucleotide-diphospho-sugar transferases
BGIOSGA000753	--	-//-
BGIOSGA000754	-	Zinc finger, RING/FYVE/PHD-type||Zinc finger, RING-type, conserved site||Zinc finger, C3HC4 RING-type||Zinc finger, RING-type
BGIOSGA000756	-	EF-hand domain||EF-Hand 1, calcium-binding site||EF-hand domain pair
BGIOSGA000758	-	Serpin family||Serpin domain||Serpin, conserved site||Serpin superfamily
BGIOSGA000759	-	Cytidine and deoxycytidylate deaminase domain||Deoxycytidylate deaminase-related||Cytidine deaminase-like||Deoxycytidylate deaminase domain||APOBEC/CMP deaminase, zinc-binding
BGIOSGA000760	-	Acetamidase/Formamidase||Pentatricopeptide repeat||Tetratricopeptide-like helical domain superfamily
BGIOSGA000763	-	Aspartate/glutamate/uridylate kinase||Acetylglutamate kinase-like superfamily||Fosfomycin resistance kinase, FomA-type
BGIOSGA000764	-	Hemimethylated DNA-binding domain superfamily||Hemimethylated DNA-binding domain||UVR domain
BGIOSGA000765	-	Chorismate mutase, AroQ class, eukaryotic type||Chorismate mutase type II superfamily||Chorismate mutase, AroQ class superfamily, eukaryotic
BGIOSGA000766	-	Glutathione S-transferase, C-terminal||Glutathione S-transferases Phi, C-terminal||Thioredoxin-like superfamily||Glutathione S-transferase, C-terminal domain superfamily||Glutathione S-transferase, C-terminal-like||Glutathione S-transferase, N-terminal
BGIOSGA000767	-	X8 domain
BGIOSGA000769	--	-//-
BGIOSGA000770	-	Transcription factor TCP subgroup||Transcription factor, TCP
BGIOSGA000771	--	-//-
BGIOSGA000772	-	Protein of unknown function DUF2039
BGIOSGA000773	--	-//-
BGIOSGA000774	-	FCP1 homology domain||Mitochondrial import inner membrane translocase subunit Tim50||HAD-like superfamily||HAD superfamily
BGIOSGA000775	--	-//-
BGIOSGA000776	-	Triacylglycerol lipase||Acyl transferase/acyl hydrolase/lysophospholipase||Patatin-like phospholipase domain
BGIOSGA000780	-	Lin-54 family||CRC domain||Tesmin/TSO1-like CXC domain
BGIOSGA000783	-	Aminotransferase, class I/classII||Aspartate/other aminotransferase||Aminotransferases, class-I, pyridoxal-phosphate-binding site||Pyridoxal phosphate-dependent transferase, major domain||Pyridoxal phosphate-dependent transferase domain 1||Pyridoxal phosphate-dependent transferase
BGIOSGA000784	-	Toll/interleukin-1 receptor homology (TIR) domain superfamily||NB-ARC||Toll/interleukin-1 receptor homology (TIR) domain||AAA+ ATPase domain||P-loop containing nucleoside triphosphate hydrolase
BGIOSGA000786	-	NAF domain||Calcium/calmodulin-dependent/calcium-dependent protein kinase||NAF/FISL domain||Serine/threonine-protein kinase, active site||Protein kinase-like domain superfamily||Protein kinase domain
BGIOSGA000790	-	Protein of unknown function DUF4228, plant
BGIOSGA000791	-	Phosphatidate cytidylyltransferase||Phosphatidate cytidylyltransferase, eukaryota
BGIOSGA000793	-	Zinc finger, Dof-type
BGIOSGA000795	-	Heavy metal-associated domain, HMA||Heavy metal-associated domain superfamily
BGIOSGA000796	-	HAD-like superfamily||HAD superfamily||Phosphoglycolate phosphatase-like, domain 2||HAD hydrolase, subfamily IA
BGIOSGA000797	-	Tetratricopeptide-like helical domain superfamily||Pentatricopeptide repeat
BGIOSGA000798	-	Interactor of constitutive active ROPs
BGIOSGA000799	-	Calcyclin-binding Protein, CS domain||HSP20-like chaperone||Calcyclin-binding protein, N-terminal||Siah interacting protein, N-terminal||SGS domain||CS domain
BGIOSGA000801	-	RNA recognition motif domain||Winged helix-like DNA-binding domain superfamily||RNA-binding domain superfamily||Winged helix DNA-binding domain superfamily||La-type HTH domain||Lupus La protein||Nucleotide-binding alpha-beta plait domain superfamily
BGIOSGA000802	--	-//-
BGIOSGA000805	-	Uncharacterized protein At4g18490-like
BGIOSGA000806	--	-//-
BGIOSGA000808	--	-//-
BGIOSGA000809	-	UBA-like domain DUF1421
BGIOSGA000810	-	Glycosyl transferase, family 48||1,3-beta-glucan synthase subunit FKS1-like, domain-1
BGIOSGA000811	-	Nucleic acid-binding, OB-fold
BGIOSGA000812	-	DNA-binding pseudobarrel domain superfamily||Auxin response factor||B3 DNA binding domain
BGIOSGA000813	-	NTF2-like domain superfamily||SnoaL-like domain||UVR domain
BGIOSGA000814	-	Optic atrophy 3-like
BGIOSGA000815	--	-//-
BGIOSGA000816	-	Casein kinase substrate, phosphoprotein PP28
BGIOSGA000817	-	Glycosyl transferase, family 19
BGIOSGA000818	-	Glucosidase 2 subunit beta||Glucosidase II beta subunit, N-terminal
BGIOSGA000819	-	50S ribosomal protein L18Ae/60S ribosomal protein L20 and L18a||Ribosomal protein 50S-L18Ae/60S-L20/60S-L18A||60S ribosomal protein L18a/ L20, eukaryotes
BGIOSGA000820	-	Enoyl-CoA hydratase/isomerase, HIBYL-CoA-H type||ClpP/crotonase-like domain superfamily
BGIOSGA000821	-	Fungal lipase-like domain||Alpha/Beta hydrolase fold
BGIOSGA000822	--	-//-
BGIOSGA000823	-	Protein kinase, ATP binding site||Serine-threonine/tyrosine-protein kinase, catalytic domain||Protein kinase domain||Protein kinase-like domain superfamily||Serine/threonine-protein kinase, active site
BGIOSGA000824	-	Domain of unknown function DUF814
BGIOSGA000825	-	Leucine-rich repeat||Leucine-rich repeat domain superfamily
BGIOSGA000826	-	WRKY domain superfamily||WRKY domain
BGIOSGA000827	-	HAD superfamily||HAD-superfamily hydrolase, subfamily IIB||Trehalose-phosphatase||Glycosyl transferase, family 20||HAD-like superfamily
BGIOSGA000828	-	Ankyrin repeat-containing domain superfamily||Ankyrin repeat||Ankyrin repeat-containing domain||Protein kinase-like domain superfamily||Protein kinase domain||Serine-threonine/tyrosine-protein kinase, catalytic domain
BGIOSGA000829	--	-//-
BGIOSGA000830	-	Senescence regulator S40
BGIOSGA000831	-	Alpha/Beta hydrolase fold
BGIOSGA000833	-	Dynamin-type guanine nucleotide-binding (G) domain||P-loop containing nucleoside triphosphate hydrolase||Dynamin superfamily||Dynamin, GTPase domain
BGIOSGA000834	--	-//-
BGIOSGA000835	-	Pentatricopeptide repeat||Tetratricopeptide-like helical domain superfamily
BGIOSGA000836	-	Serine-threonine/tyrosine-protein kinase, catalytic domain||Serine/threonine-protein kinase, active site||Protein kinase domain||Protein kinase-like domain superfamily
BGIOSGA000837	-	Glycoside hydrolase, family 5, conserved site||Glycoside hydrolase, family 5||Glycoside hydrolase superfamily
BGIOSGA000840	-	Zinc finger, NHR/GATA-type||Transcription factor, GATA, plant||Zinc finger, GATA-type
BGIOSGA000843	-	Golgin subfamily A member 5
BGIOSGA000844	-	Protein kinase, ATP binding site||Protein kinase-like domain superfamily||Protein kinase domain||Serine/threonine-protein kinase, active site
BGIOSGA000845	-	PUA-like superfamily||Lon, substrate-binding domain||CULT domain
BGIOSGA000846	-	Tryptophan-tRNA ligase||Rossmann-like alpha/beta/alpha sandwich fold||Tryptophan-tRNA ligase, bacterial-type||Aminoacyl-tRNA synthetase, class I, conserved site||Aminoacyl-tRNA synthetase, class Ic
BGIOSGA000847	-	Pectin lyase fold/virulence factor||Pectinesterase, catalytic||Pectin lyase fold||Pectinesterase, Asp active site
BGIOSGA000848	-	SOSS complex subunit C
BGIOSGA000849	-	Hexokinase, N-terminal||Hexokinase, binding site||Hexokinase||Hexokinase, C-terminal
BGIOSGA000850	-	6-phosphogluconate dehydrogenase-like, C-terminal domain superfamily||3-hydroxyisobutyrate dehydrogenase, NAD-binding domain||NAD(P)-binding domain superfamily||6-phosphogluconate dehydrogenase, NADP-binding||6-phosphogluconate dehydrogenase, domain 2||3-hydroxyisobutyrate dehydrogenase-related
BGIOSGA000851	-	50S ribosomal protein L30e-like||RNA methyltransferase TrmH family||RNA 2-O ribose methyltransferase, substrate binding||tRNA (guanine-N1-)-methyltransferase, N-terminal||tRNA/rRNA methyltransferase, SpoU type||Alpha/beta knot methyltransferases
BGIOSGA000853	-	Protein kinase, ATP binding site||Serine-threonine/tyrosine-protein kinase, catalytic domain||LysM domain superfamily||Protein kinase-like domain superfamily||Protein kinase domain||LysM domain||Serine/threonine-protein kinase, active site
BGIOSGA000854	-	Transferrin receptor-like, dimerisation domain||Transferrin receptor-like, dimerisation domain superfamily||Peptidase M28
BGIOSGA000855	-	Transferrin receptor-like, dimerisation domain superfamily||Transferrin receptor-like, dimerisation domain||Peptidase M28||PA domain
BGIOSGA000856	--	-//-
BGIOSGA000858	-	Metalloenzyme, LuxS/M16 peptidase-like||Peptidase M16, N-terminal||Peptidase M16, C-terminal||Peptidase M16, zinc-binding site
BGIOSGA000859	-	Phosphofructokinase superfamily||ATP-dependent 6-phosphofructokinase||Phosphofructokinase domain||Pyrophosphate-dependent phosphofructokinase TP0108-type
BGIOSGA000861	-	Terpenoid cyclases/protein prenyltransferase alpha-alpha toroid||PFTB repeat||Protein farnesyltransferase subunit beta
BGIOSGA000863	-	Zinc finger, RING/FYVE/PHD-type||Zinc finger, RING-type
BGIOSGA000865	-	UDP-glycosyltransferase family, conserved site||UDP-glucuronosyl/UDP-glucosyltransferase
BGIOSGA000867	-	NADPH-dependent diflavin oxidoreductase 1||Flavoprotein pyridine nucleotide cytochrome reductase||Flavodoxin-like||Ferredoxin reductase-type FAD-binding domain||NADPH-cytochrome p450 reductase, FAD-binding, alpha-helical domain superfamily||Flavodoxin/nitric oxide synthase||Flavoprotein-like superfamily||Oxidoreductase FAD/NAD(P)-binding||FAD-binding, type 1||Riboflavin synthase-like beta-barrel
BGIOSGA000868	-	Mitochondrial import receptor subunit TOM7
BGIOSGA000869	-	NTF2-like domain superfamily
BGIOSGA000870	-	NTF2-like domain superfamily
BGIOSGA000871	-	DC-UbP/UBTD2, N-terminal domain||DC-UbP/UBTD2, N-terminal domain superfamily
BGIOSGA000872	-	P-loop containing nucleoside triphosphate hydrolase||DNA polymerase III, subunit gamma/ tau||DNA polymerase III, clamp loader complex, gamma/delta/delta subunit, C-terminal||DNA polymerase III, gamma subunit, domain III
BGIOSGA000873	-	WRKY domain||WRKY domain superfamily
BGIOSGA000874	--	-//-
BGIOSGA000876	-	F-box domain||F-box-like domain superfamily||FBD domain||Leucine-rich repeat domain superfamily
BGIOSGA000879	--	-//-
BGIOSGA000880	--	-//-
BGIOSGA000883	-	Cytochrome P450||Cytochrome P450, E-class, group I||Cytochrome P450 superfamily
BGIOSGA000884	--	-//-
BGIOSGA000885	-	TB2/DP1/HVA22-related protein
BGIOSGA000886	-	PA domain||Peptidase S8, subtilisin, Ser-active site||Peptidase S8/S53 domain superfamily||Cucumisin-like catalytic domain||Peptidase S8 propeptide/proteinase inhibitor I9||Peptidase S8/S53 domain||Peptidase S8 propeptide/proteinase inhibitor I9 superfamily||Peptidase S8, subtilisin-related
BGIOSGA000887	-	Senescence regulator S40
BGIOSGA000888	-	Senescence regulator S40
BGIOSGA000892	-	Transcription factor, MADS-box||Transcription factor, MADS-box superfamily||Transcription factor, K-box
BGIOSGA000893	--	-//-
BGIOSGA000896	-	ABC transporter-like||ABC transporter type 1, transmembrane domain||P-loop containing nucleoside triphosphate hydrolase||ABC transporter, conserved site||AAA+ ATPase domain||ABC transporter type 1, transmembrane domain superfamily
BGIOSGA000897	-	Ribosomal protein S24e||Ribosomal S24e conserved site||Ribosomal protein L23/L15e core domain superfamily
BGIOSGA000899	-	Hyaluronan/mRNA-binding protein
BGIOSGA000900	-	Starch synthase, catalytic domain||Glycosyl transferase, family 1||Bacterial/plant glycogen synthase
BGIOSGA000901	-	HAD-like superfamily||Phosphatase PHOSPHO-type||Pyridoxal phosphate phosphatase-related||HAD superfamily
BGIOSGA000902	-	NADH:ubiquinone oxidoreductase-like, 20kDa subunit||NADH-ubiquinone oxidoreductase, 20 Kd subunit
BGIOSGA000905	-	Zinc finger, CHY-type superfamily||Zinc finger, RING/FYVE/PHD-type||Zinc finger, RING-type||Zinc finger, CTCHY-type superfamily||Zinc finger, CTCHY-type||Zinc finger, CHY-type
BGIOSGA000906	--	-//-
BGIOSGA000907	-	Protein kinase, ATP binding site||Leucine-rich repeat domain superfamily||Leucine-rich repeat, typical subtype||Leucine-rich repeat||Serine/threonine-protein kinase, active site||Protein kinase domain||Protein kinase-like domain superfamily
BGIOSGA000908	-	AN1-like Zinc finger||Zinc finger, AN1-type||Zinc finger, A20-type
BGIOSGA000911	-	Protein kinase-like domain superfamily
BGIOSGA000912	-	MRN complex-interacting protein
BGIOSGA000913	-	IQ motif, EF-hand binding site||Domain of unknown function DUF4005
BGIOSGA000915	--	-//-
BGIOSGA000917	-	Eukaryotic porin/Tom40||Porin domain superfamily
BGIOSGA000919	-	Zinc finger, CCHC-type||Zinc finger, CCHC-type superfamily
BGIOSGA000920	-	P-loop containing nucleoside triphosphate hydrolase||Small GTPase superfamily
BGIOSGA000922	-	LysM domain
BGIOSGA000923	-	Dilute domain||Myosin, N-terminal, SH3-like||Plant myosin, class XI, motor domain||Myosin head, motor domain||IQ motif, EF-hand binding site||P-loop containing nucleoside triphosphate hydrolase||Kinesin motor domain superfamily
BGIOSGA000925	-	Cytidine deaminase-like||APOBEC/CMP deaminase, zinc-binding||Cytidine/deoxycytidylate deaminase, zinc-binding domain||Cytidine and deoxycytidylate deaminase domain||Cytidine deaminase, homodimeric
BGIOSGA000926	-	Methyltransferase type 11||S-adenosyl-L-methionine-dependent methyltransferase
BGIOSGA000932	-	Phospholipase A1-II||Fungal lipase-like domain||Alpha/Beta hydrolase fold
BGIOSGA000933	--	-//-
BGIOSGA000934	-	Amine oxidase||FAD/NAD(P)-binding domain superfamily
BGIOSGA000935	-	Protein kinase, ATP binding site||Serine-threonine/tyrosine-protein kinase, catalytic domain||Serine/threonine-protein kinase, active site||Protein kinase domain||Protein kinase-like domain superfamily
BGIOSGA000937	-	IQ motif, EF-hand binding site
BGIOSGA000938	-	Cytokinin riboside 5'-monophosphate phosphoribohydrolase LOG||LOG family
BGIOSGA000939	-	Myc-type, basic helix-loop-helix (bHLH) domain||Helix-loop-helix DNA-binding domain superfamily
BGIOSGA000940	-	Peptidase M20, dimerisation domain||Peptidase M20||Amidohydrolase||Bacterial exopeptidase dimerisation domain
BGIOSGA000941	-	Jacalin-like lectin domain||Jacalin-like lectin domain superfamily||Jacalin-like lectin domain, plant
BGIOSGA000942	-	Anoctamin
BGIOSGA000943	-	DEK, C-terminal||ssDNA-binding transcriptional regulator||Putative RNA polymerase II transcriptional coactivator KELP||Transcriptional coactivator p15 (PC4)
BGIOSGA000944	-	Protein plastid transcriptionally active 7
BGIOSGA000946	-	Protein of unknown function DUF4666
BGIOSGA000947	--	-//-
BGIOSGA000948	-	Kelch-type beta propeller
BGIOSGA000952	-	Homeobox-like domain superfamily||SANT/Myb domain||Myb domain
BGIOSGA000953	BBD1	Bifunctional nuclease superfamily||-||Bifunctional nuclease domain
BGIOSGA000954	-	CRAL-TRIO lipid binding domain superfamily||CRAL/TRIO, N-terminal domain superfamily||CRAL-TRIO lipid binding domain||CRAL/TRIO, N-terminal domain
BGIOSGA000955	-	SAM dependent carboxyl methyltransferase||S-adenosyl-L-methionine-dependent methyltransferase
BGIOSGA000956	-	S-adenosyl-L-methionine-dependent methyltransferase||SAM dependent carboxyl methyltransferase
BGIOSGA000957	-	Protein kinase domain||Protein kinase-like domain superfamily||Serine/threonine-protein kinase, active site||Protein kinase, ATP binding site
BGIOSGA000958	-	Protein kinase domain||Protein kinase-like domain superfamily||Serine/threonine-protein kinase, active site||Protein kinase, ATP binding site
BGIOSGA000961	--	-//-
BGIOSGA000968	-	UDP-glucuronosyl/UDP-glucosyltransferase||UDP-glycosyltransferase family, conserved site||DNA methylase, N-6 adenine-specific, conserved site
BGIOSGA000969	--	-//-
BGIOSGA000971	-	ABC transporter type 1, transmembrane domain||ABC transporter-like||P-loop containing nucleoside triphosphate hydrolase||AAA+ ATPase domain||ABC transporter type 1, transmembrane domain superfamily||ABC transporter, conserved site
BGIOSGA000973	-	Tryptophan synthase beta subunit-like PLP-dependent enzyme||1-aminocyclopropane-1-carboxylate deaminase/D-cysteine desulfhydrase
BGIOSGA000974	-	Isoprenoid synthase domain superfamily||Polyprenyl synthetase||Polyprenyl synthetase, conserved site
BGIOSGA000977	-	Symplekin/Pta1, N-terminal||Armadillo-type fold||Symplekin/Pta1||Symplekin C-terminal||Armadillo-like helical
BGIOSGA000978	--	-//-
BGIOSGA000979	-	Peptidyl-tRNA hydrolase||Peptidyl-tRNA hydrolase, conserved site||Peptidyl-tRNA hydrolase superfamily
BGIOSGA000980	-	Threonine synthase-like||Pyridoxal-phosphate dependent enzyme||Tryptophan synthase beta subunit-like PLP-dependent enzyme||Serine/threonine dehydratase, pyridoxal-phosphate-binding site
BGIOSGA000982	-	AP2/ERF domain superfamily||AP2/ERF domain||DNA-binding domain superfamily||DNA-binding pseudobarrel domain superfamily||B3 DNA binding domain
BGIOSGA000985	-	Zinc finger, RING/FYVE/PHD-type||Zinc finger, RING-type
BGIOSGA000987	-	Thioredoxin-like superfamily||Glutathione S-transferase, C-terminal domain superfamily||Glutathione S-transferase, C-terminal-like||Glutathione S-transferase, N-terminal
BGIOSGA000988	-	Thioredoxin-like superfamily||Glutathione S-transferase, N-terminal||Glutathione S-transferase, C-terminal-like||Glutathione S-transferase, C-terminal domain superfamily
BGIOSGA000989	-	Cytidyltransferase-like domain||Rossmann-like alpha/beta/alpha sandwich fold
BGIOSGA000990	-	Bifunctional inhibitor/plant lipid transfer protein/seed storage helical domain||Bifunctional inhibitor/plant lipid transfer protein/seed storage helical domain superfamily||Non-specific lipid-transfer protein type 2
BGIOSGA000992	-	Wall-associated receptor kinase, galacturonan-binding domain||Wall-associated receptor kinase, C-terminal
BGIOSGA000993	-	Wall-associated receptor kinase, galacturonan-binding domain||Wall-associated receptor kinase, C-terminal
BGIOSGA000994	-	Wall-associated receptor kinase, C-terminal||Wall-associated receptor kinase, galacturonan-binding domain
BGIOSGA000995	-	Wall-associated receptor kinase, C-terminal||Serine/threonine-protein kinase, active site||Protein kinase domain||Protein kinase-like domain superfamily||Protein kinase, ATP binding site
BGIOSGA000996	-	Protein FAM204A
BGIOSGA000997	-	PGG domain||Ankyrin repeat-containing domain superfamily||Ankyrin repeat-containing domain||Ankyrin repeat
BGIOSGA000998	-	Zinc finger, CHY-type||Zinc finger, CTCHY-type||Zinc finger, RING-type||Zinc finger, CTCHY-type superfamily||Haemerythrin-like||Zinc finger, CHY-type superfamily||Zinc finger, RING/FYVE/PHD-type
BGIOSGA000999	-	Heat shock protein 70kD, peptide-binding domain superfamily||Heat shock protein 70 family
BGIOSGA001000	-	Protein of unknown function DUF1639
BGIOSGA001001	-	Alpha/beta hydrolase fold-1||Alpha/Beta hydrolase fold||Serine aminopeptidase, S33
BGIOSGA001003	-	FAD linked oxidase, N-terminal||FAD-binding, type 2||L-gulonolactone oxidase, plant||FAD-binding, type 2, subdomain 1||D-arabinono-1,4-lactone oxidase||FAD-binding, type 2-like superfamily
BGIOSGA001004	-	Vacuolar protein sorting-associated protein Ist1
BGIOSGA001005	-	Serine/Arginine-related protein 53
BGIOSGA001006	-	Glycoside hydrolase superfamily||Glycoside hydrolase family 18, catalytic domain||Glycoside hydrolase, chitinase active site
BGIOSGA001007	-	Zinc finger, RING-CH-type||Zinc finger, RING/FYVE/PHD-type||Protein of unknown function DUF3675||E3 ubiquitin-protein ligase MARCH-like
BGIOSGA001008	-	Ubiquitin-associated domain||DNA ligase, ATP-dependent||Ribonuclease Z/Hydroxyacylglutathione hydrolase-like||DNA ligase, ATP-dependent, central||DNA ligase, ATP-dependent, N-terminal domain superfamily||DNA ligase, ATP-dependent, N-terminal||DNA repair metallo-beta-lactamase||DNA ligase, ATP-dependent, conserved site||DNA ligase, ATP-dependent, C-terminal||Nucleic acid-binding, OB-fold
BGIOSGA001009	-	Histone chaperone ASF1-like superfamily||Histone chaperone ASF1-like
BGIOSGA001010	-	Multi antimicrobial extrusion protein
BGIOSGA001012	-	GPI transamidase component Gaa1
BGIOSGA001013	-	Glutamine amidotransferase type 2 domain||Glutamate synthase, alpha subunit, C-terminal domain superfamily||Nucleophile aminohydrolases, N-terminal||FAD/NAD(P)-binding domain||Glutamate synthase, eukaryotic||FAD/NAD(P)-binding domain superfamily||Glutamate synthase, alpha subunit, C-terminal||Dihydroprymidine dehydrogenase domain II||Glutamate synthase, NADH/NADPH, small subunit 1||Alpha-helical …
BGIOSGA001015	--	-//-
BGIOSGA001016	-	Atg6/Beclin C-terminal domain superfamily||Atg6/Beclin
BGIOSGA001017	-	Atg6/Beclin C-terminal domain superfamily||Atg6/Beclin
BGIOSGA001018	-	AMP-binding, conserved site||AMP-dependent synthetase/ligase
BGIOSGA001019	-	O-acyltransferase, WSD1, N-terminal||Atg6/Beclin C-terminal domain superfamily||O-acyltransferase WSD1, C-terminal||Atg6/Beclin
BGIOSGA001020	-	Cytochrome b561 and DOMON domain-containing protein||DOMON domain||Cytochrome b561/ferric reductase transmembrane
BGIOSGA001021	-	Protein of unknown function DUF1639
BGIOSGA001022	-	Ribosomal protein L37ae||Ribosomal protein L37ae/L37e||Zinc-binding ribosomal protein
BGIOSGA001023	-	Heavy metal-associated domain, HMA||Heavy metal-associated domain superfamily
BGIOSGA001024	-	Transcription factor DP, C-terminal domain superfamily||E2F/DP family, winged-helix DNA-binding domain||Winged helix DNA-binding domain superfamily||Transcription factor DP||Transcription factor DP, C-terminal||E2F-DP heterodimerization region||Winged helix-like DNA-binding domain superfamily
BGIOSGA001025	-	EF-hand domain||Voltage-dependent channel domain superfamily||EF-hand domain pair||Two pore calcium channel protein 1||Ion transport domain
BGIOSGA001028	--	-//-
BGIOSGA001029	-	NAC domain||NAC domain superfamily
BGIOSGA001030	-	Nucleotide-diphospho-sugar transferases||Glycosyl transferase, family 43
BGIOSGA001032	-	Thioredoxin domain||Thioredoxin-like superfamily||Redoxin||Peroxiredoxin-5-like
BGIOSGA001033	-	Tubby, C-terminal, conserved site||Tubby, C-terminal||Tubby-like, C-terminal
BGIOSGA001034	-	Serine/threonine-protein kinase, active site||Protein kinase-like domain superfamily||Protein kinase domain||Protein kinase, ATP binding site||Serine-threonine/tyrosine-protein kinase, catalytic domain
BGIOSGA001035	--	-//-
BGIOSGA001036	--	-//-
BGIOSGA001037	-	Ubiquitin-conjugating enzyme E2||Ubiquitin-conjugating enzyme/RWD-like||Ubiquitin-conjugating enzyme, active site
BGIOSGA001038	-	AAA+ ATPase domain||P-loop containing nucleoside triphosphate hydrolase||ATPase, AAA-type, core
BGIOSGA001039	--	-//-
BGIOSGA001040	--	-//-
BGIOSGA001041	-	UBA-like domain DUF1421
BGIOSGA001042	-	Glycosyl transferase, family 48||1,3-beta-glucan synthase subunit FKS1-like, domain-1
BGIOSGA001044	-	NAC domain superfamily||NAC domain
BGIOSGA001045	--	-//-
BGIOSGA001046	-	Auxin response factor||DNA-binding pseudobarrel domain superfamily||B3 DNA binding domain
BGIOSGA001049	-	Bulb-type lectin domain||S-receptor-like serine/threonine-protein kinase||S-locus glycoprotein domain||Bulb-type lectin domain superfamily||PAN/Apple domain||Serine/threonine-protein kinase, active site||Protein kinase-like domain superfamily||Protein kinase domain||Protein kinase, ATP binding site||EGF-like domain
BGIOSGA001050	-	Protein kinase domain||Protein kinase-like domain superfamily||Bulb-type lectin domain superfamily||Serine/threonine-protein kinase, active site||PAN/Apple domain||Bulb-type lectin domain||S-receptor-like serine/threonine-protein kinase||S-locus glycoprotein domain||Protein kinase, ATP binding site
BGIOSGA001051	-	Bulb-type lectin domain||S-receptor-like serine/threonine-protein kinase||Protein kinase domain||Protein kinase-like domain superfamily||Bulb-type lectin domain superfamily||Serine/threonine-protein kinase, active site||PAN/Apple domain
BGIOSGA001053	-	Zinc finger, CCCH-type||RNA recognition motif domain, eukaryote||RNA recognition motif domain||RNA-binding domain superfamily||U2 auxiliary factor small subunit||Nucleotide-binding alpha-beta plait domain superfamily
BGIOSGA001054	-	FAS1 domain||FAS1 domain superfamily
BGIOSGA001055	-	Glutaredoxin||Glutaredoxin-like, plant II||Thioredoxin-like superfamily
BGIOSGA001056	-	RNA recognition motif domain||RNA recognition motif domain, eukaryote||Zinc finger, CCCH-type||RNA-binding domain superfamily||U2 auxiliary factor small subunit||Nucleotide-binding alpha-beta plait domain superfamily
BGIOSGA001057	-	Zinc finger, RING-type||Zinc finger, RING/FYVE/PHD-type
BGIOSGA001060	-	Metallo-beta-lactamase||Ribonuclease Z/Hydroxyacylglutathione hydrolase-like
BGIOSGA001061	-	50S ribosomal protein L18Ae/60S ribosomal protein L20 and L18a||NAC domain||NAC domain superfamily
BGIOSGA001062	-	Ribosomal protein 50S-L18Ae/60S-L20/60S-L18A||50S ribosomal protein L18Ae/60S ribosomal protein L20 and L18a||60S ribosomal protein L18a/ L20, eukaryotes
BGIOSGA001063	-	Cytochrome b561/ferric reductase transmembrane
BGIOSGA001064	--	-//-
BGIOSGA001065	-	Alpha/Beta hydrolase fold
BGIOSGA001069	-	WRKY domain superfamily||WRKY domain
BGIOSGA001070	-	HAD superfamily||HAD-like superfamily||FCP1 homology domain||Dullard phosphatase domain, eukaryotic
BGIOSGA001072	-	Protein kinase, ATP binding site||Protein kinase domain||Protein kinase-like domain superfamily||Serine/threonine-protein kinase, active site
BGIOSGA001073	--	-//-
BGIOSGA001074	-	Saposin B type, region 2||Aspartic peptidase, active site||Saposin B type domain||Saposin-like type B, region 1||Peptidase family A1 domain||Saposin-like||Aspartic peptidase domain superfamily||Phytepsin||Aspartic peptidase A1 family
BGIOSGA001076	-	Zinc finger, GATA-type||Zinc finger, NHR/GATA-type
BGIOSGA001078	-	1,4-Dihydroxy-2-naphthoyl-CoA synthase, MenB||Enoyl-CoA hydratase, C-terminal||Enoyl-CoA hydratase/isomerase||Enoyl-CoA hydratase/isomerase, conserved site||ClpP/crotonase-like domain superfamily
BGIOSGA001079	-	ISC system FeS cluster assembly, IscU scaffold||NIF system FeS cluster assembly, NifU, N-terminal
BGIOSGA001080	--	-//-
BGIOSGA001081	-	Protein of unknown function DUF1645, plant
BGIOSGA001084	-	Ribonuclease H superfamily||3'-5' exonuclease domain||Ribonuclease H-like superfamily
BGIOSGA001085	-	G-box binding protein, multifunctional mosaic region||Basic-leucine zipper domain
BGIOSGA001086	-	Glycoside hydrolase-type carbohydrate-binding||Glucose-6-phosphate 1-epimerase||Aldose 1-/Glucose-6-phosphate 1-epimerase||Galactose mutarotase-like domain superfamily
BGIOSGA001087	-	Winged helix-like DNA-binding domain superfamily||ESCRT-II complex, Vps25 subunit||Winged helix DNA-binding domain superfamily||ESCRT-II complex, Vps25 subunit, N-terminal winged helix
BGIOSGA001088	-	Ubiquitin-conjugating enzyme/RWD-like||Ubiquitin-conjugating enzyme E2||Ubiquitin-conjugating enzyme, active site
BGIOSGA001089	-	Cytochrome P450 superfamily||Cytochrome P450, E-class, group I||Cytochrome P450
BGIOSGA001090	-	AP2/ERF domain superfamily||DNA-binding domain superfamily||AP2/ERF domain
BGIOSGA001092	--	-//-
BGIOSGA001095	-	Protein AHC1
BGIOSGA001099	-	Isopropylmalate dehydrogenase-like domain||Isocitrate dehydrogenase NADP-dependent||Isocitrate/isopropylmalate dehydrogenase, conserved site
BGIOSGA001100	--	-//-
BGIOSGA001101	-	Peptidase M50||Membrane-bound transcription factor site-2 protease
BGIOSGA001102	-	WD40/YVTN repeat-like-containing domain superfamily||WD40-repeat-containing domain||WD40 repeat, conserved site||WD40 repeat||WD40-repeat-containing domain superfamily
BGIOSGA001105	--	-//-
BGIOSGA001107	-	Trichome birefringence-like family||PC-Esterase||PMR5 N-terminal domain
BGIOSGA001108	-	Trichome birefringence-like family||PC-Esterase||PMR5 N-terminal domain
BGIOSGA001109	-	Phospholipase A1-II
BGIOSGA001110	-	PC-Esterase||Trichome birefringence-like family||Protein trichome birefringence-like 37/38||PMR5 N-terminal domain
BGIOSGA001113	-	Transposase-associated domain||Domain of unknown function DUF4216
BGIOSGA001114	-	Probable transposase, Ptta/En/Spm, plant
BGIOSGA001116	-	Bromodomain-like superfamily||NET domain||Bromodomain||NET domain superfamily
BGIOSGA001117	-	Potassium channel, voltage-dependent, EAG/ELK/ERG||Ankyrin repeat-containing domain superfamily||Cyclic nucleotide-binding-like||KHA domain||RmlC-like jelly roll fold||Ankyrin repeat||Ankyrin repeat-containing domain||Cyclic nucleotide-binding domain||Ion transport domain
BGIOSGA001118	--	-//-
BGIOSGA001119	-	MFS transporter superfamily||ADP/ATP carrier protein
BGIOSGA001120	-	Helitron helicase-like domain
BGIOSGA001121	-	Transcription factor GRAS
BGIOSGA001122	-	Molybdate transporter 1/2
BGIOSGA001124	-	MFS transporter superfamily||Sugar/inositol transporter||Major facilitator superfamily domain||Major facilitator, sugar transporter-like||Sugar transporter, conserved site
BGIOSGA001125	-	Serine-threonine/tyrosine-protein kinase, catalytic domain||Protein kinase-like domain superfamily||Protein kinase domain||Adaptor protein Cbl, N-terminal domain superfamily
BGIOSGA001127	-	Zinc finger, CCCH-type||Zinc finger, CCCH-type superfamily
BGIOSGA001128	--	-//-
BGIOSGA001130	-	Protein kinase-like domain superfamily||Protein kinase domain||Mitogen-activated protein (MAP) kinase, conserved site||Protein kinase, ATP binding site
BGIOSGA001131	-	Homeobox-like domain superfamily||Leucine zipper, homeobox-associated||Homeobox, conserved site||Homeobox domain
BGIOSGA001132	-	Nucleic acid-binding, OB-fold||Primosome PriB/single-strand DNA-binding
BGIOSGA001134	-	Adaptor protein Cbl, N-terminal domain superfamily
BGIOSGA001137	--	-//-
BGIOSGA001139	-	TMEM33/Pom33 family
BGIOSGA001140	-	Radical SAM||Dual-specificity RNA methyltransferase RlmN||Aldolase-type TIM barrel||Ribosomal RNA large subunit methyltransferase RlmN/Cfr
BGIOSGA001141	-	Casparian strip membrane protein domain
BGIOSGA001144	-	NAD(P)-binding domain superfamily
BGIOSGA001147	-	Peptide deformylase superfamily||Peptide deformylase
BGIOSGA001148	-	Band 7 domain||Band 7/SPFH domain superfamily
BGIOSGA001149	-	F-box associated interaction domain||F-box domain||F-box-like domain superfamily
BGIOSGA001150	-	RNA recognition motif domain||Peptide deformylase superfamily||Peptide deformylase||P-loop containing nucleoside triphosphate hydrolase||Nucleotide-binding alpha-beta plait domain superfamily||Helicase superfamily 1/2, ATP-binding domain||Helicase, C-terminal||SNF2-related, N-terminal domain||SNF2-like, N-terminal domain superfamily||RNA-binding domain superfamily
BGIOSGA001151	-	Alpha/beta hydrolase fold-1||Alpha/Beta hydrolase fold||Epoxide hydrolase-like
BGIOSGA001159	-	Multicopper oxidase, copper-binding site||Laccase, first cupredoxin domain||Multicopper oxidase, type 3||Multicopper oxidase, type 1||Cupredoxin||Multicopper oxidase, type 2
BGIOSGA001160	--	-//-
BGIOSGA001161	-	Chaperone J-domain superfamily
BGIOSGA001162	-	Ribosomal protein L31||L28p-like
BGIOSGA001165	--	-//-
BGIOSGA001168	--	-//-
BGIOSGA001169	-	Protein kinase domain||Protein kinase-like domain superfamily||Mitogen-activated protein (MAP) kinase, conserved site||Protein kinase, ATP binding site
BGIOSGA001170	-	Cytochrome P450||Cytochrome P450 superfamily||Cytochrome P450, conserved site||Cytochrome P450, E-class, group I
BGIOSGA001172	-	Cytochrome P450, conserved site||Cytochrome P450 superfamily||Cytochrome P450, E-class, group I||Cytochrome P450
BGIOSGA001173	-	Myc-type, basic helix-loop-helix (bHLH) domain||Helix-loop-helix DNA-binding domain superfamily
BGIOSGA001174	-	Mitochondrial import receptor subunit TOM7
BGIOSGA001175	-	Ovate protein family, C-terminal||Ovate protein family
BGIOSGA001178	-	WRKY domain||WRKY domain superfamily
BGIOSGA001179	-	Neutral/alkaline non-lysosomal ceramidase, C-terminal||Neutral ceramidase, C-terminal domain superfamily||Neutral/alkaline nonlysosomal ceramidase||Neutral/alkaline non-lysosomal ceramidase, N-terminal
BGIOSGA001180	-	Pectin lyase fold||Glycoside hydrolase, family 28||Parallel beta-helix repeat||Pectin lyase fold/virulence factor
BGIOSGA001181	-	Voltage-dependent anion channel||Voltage-dependent anion channel superfamily
BGIOSGA001183	-	ABI family
BGIOSGA001184	-	Uroporphyrinogen decarboxylase (URO-D)||Uroporphyrinogen decarboxylase HemE||UROD/MetE-like superfamily
BGIOSGA001185	-	Glycosyl transferase, family 1
BGIOSGA001186	-	Protein kinase-like domain superfamily||Protein kinase domain||Domain of unknown function DUF1221||Serine-threonine/tyrosine-protein kinase, catalytic domain
BGIOSGA001187	-	Probable zinc-ribbon domain, plant
BGIOSGA001188	-	Amino acid transporter, transmembrane domain
BGIOSGA001191	-	WD40-repeat-containing domain||Nucleoporin Seh1||WD40/YVTN repeat-like-containing domain superfamily||Sec13/Seh1 family||WD40-repeat-containing domain superfamily||WD40 repeat
BGIOSGA001194	-	Nucleotide-binding alpha-beta plait domain superfamily||RNA-binding domain superfamily||PTBPH1/PTBPH2, RNA recognition motif 3||PTBPH1/PTBPH2, RNA recognition motif 1||RNA recognition motif domain
BGIOSGA001195	-	RNA recognition motif domain||ATPase, AAA-type, core||P-loop containing nucleoside triphosphate hydrolase||Nucleotide-binding alpha-beta plait domain superfamily||ATPase, AAA-type, conserved site||Peptidase M41-like||Peptidase, FtsH||RNA-binding domain superfamily||Peptidase M41||AAA+ ATPase domain
BGIOSGA001196	-	Armadillo-type fold
BGIOSGA001198	-	NADP-dependent oxidoreductase domain||NADP-dependent oxidoreductase domain superfamily
BGIOSGA001200	-	Protein of unknown function DUF4598
BGIOSGA001201	-	Plant organelle RNA recognition domain||Amino acid transporter, transmembrane domain
BGIOSGA001202	-	Tetratricopeptide repeat||N-terminal acetyltransferase A, auxiliary subunit||Tetratricopeptide repeat-containing domain||Tetratricopeptide-like helical domain superfamily
BGIOSGA001203	-	Class I glutamine amidotransferase-like||Glutamine amidotransferase||CTP synthase||CTP synthase, N-terminal||CTP synthase GATase domain||P-loop containing nucleoside triphosphate hydrolase
BGIOSGA001204	-	Zinc finger, CCCH-type superfamily||Zinc finger, CCCH-type
BGIOSGA001206	-	ABC transporter-like||ABC-2 type transporter||P-loop containing nucleoside triphosphate hydrolase||ABC transporter, conserved site||AAA+ ATPase domain
BGIOSGA001207	-	Chloramphenicol acetyltransferase-like domain superfamily||Transferase
BGIOSGA001208	-	Chloramphenicol acetyltransferase-like domain superfamily||Transferase
BGIOSGA001209	-	Proteinase inhibitor I13, potato inhibitor I superfamily||Proteinase inhibitor I13, potato inhibitor I
BGIOSGA001210	-	Ubiquitin-activating enzyme||Ubiquitin-like modifier-activating enzyme Atg7||THIF-type NAD/FAD binding fold||Ubiquitin-like modifier-activating enzyme Atg7, N-terminal
BGIOSGA001211	-	Nucleotide-binding alpha-beta plait domain superfamily||RNA-binding domain superfamily||RNA recognition motif domain
BGIOSGA001214	-	LPPG:FO 2-phospho-L-lactate transferase CofD/UPF0052
BGIOSGA001215	-	Peptidase C1A, papain C-terminal||Papain-like cysteine peptidase superfamily||Peptidase C1A||Cathepsin propeptide inhibitor domain (I29)||Cysteine peptidase, asparagine active site
BGIOSGA001216	-	Peptidase C1A||Cysteine peptidase, cysteine active site||Cathepsin propeptide inhibitor domain (I29)||Cysteine peptidase, histidine active site||Papain-like cysteine peptidase superfamily||Peptidase C1A, papain C-terminal
BGIOSGA001218	-	Protein of unknown function DUF1644
BGIOSGA001219	--	-//-
BGIOSGA001220	-	S-adenosyl-L-methionine-dependent methyltransferase||C-5 cytosine methyltransferase
BGIOSGA001221	-	Pentatricopeptide repeat||Tetratricopeptide-like helical domain superfamily
BGIOSGA001223	-	Thrombospondin type-1 (TSP1) repeat superfamily||Thrombospondin type-1 (TSP1) repeat
BGIOSGA001224	-	E3 ubiquitin-protein ligase MARCH-like||Zinc finger, RING-CH-type||Zinc finger, RING/FYVE/PHD-type
BGIOSGA001225	-	Endonuclease/exonuclease/phosphatase superfamily||Endonuclease/exonuclease/phosphatase
BGIOSGA001226	-	Yip1 domain
BGIOSGA001229	-	AAA+ ATPase domain||ABC-transporter N-terminal domain||ABC transporter-like||ATP-binding cassette transporter, PDR-like subfamily G, domain 1||Plant PDR ABC transporter associated||P-loop containing nucleoside triphosphate hydrolase||ATP-binding cassette transporter, PDR-like subfamily G, domain 2||ABC-2 type transporter
BGIOSGA001241	-	Leucine-rich repeat-containing N-terminal, plant-type||Leucine-rich repeat domain superfamily||Leucine-rich repeat||Protein kinase-like domain superfamily||Protein kinase domain
BGIOSGA001242	--	-//-
BGIOSGA001244	-	WD40-repeat-containing domain superfamily||WD40 repeat||WD40-repeat-containing domain||WD40 repeat, conserved site||WD40/YVTN repeat-like-containing domain superfamily||LIS1 homology motif
BGIOSGA001249	-	WD40/YVTN repeat-like-containing domain superfamily||Cytochrome cd1-nitrite reductase-like, haem d1 domain superfamily
BGIOSGA001250	--	-//-
BGIOSGA001254	-	Kinesin motor domain superfamily||Kinesin-like protein||Kinesin motor domain||P-loop containing nucleoside triphosphate hydrolase||Kinesin motor domain, conserved site
BGIOSGA001255	-	Zinc finger, DNL-type||Mitochondrial import protein TIM15
BGIOSGA001256	-	TMEM33/Pom33 family
BGIOSGA001257	-	EF-hand domain pair||EF-hand domain||EF-Hand 1, calcium-binding site
BGIOSGA001259	-	Stm1-like, N-terminal||Hyaluronan/mRNA-binding protein
BGIOSGA001266	-	Cytochrome P450||Cytochrome P450, E-class, group I||Cytochrome P450, conserved site||Cytochrome P450 superfamily
BGIOSGA001269	-	Cytochrome P450 superfamily||Cytochrome P450, conserved site||Cytochrome P450, E-class, group I||Cytochrome P450
BGIOSGA001272	-	Domain of unknown function DUF1618
BGIOSGA001273	--	-//-
BGIOSGA001275	-	Leucine-rich repeat, typical subtype||Leucine-rich repeat||Leucine-rich repeat-containing N-terminal, plant-type||Leucine-rich repeat domain superfamily
BGIOSGA001283	-	HAD superfamily||HAD-like superfamily||Phosphatase PHOSPHO-type||Pyridoxal phosphate phosphatase-related
BGIOSGA001284	-	ATP synthase, F0 complex, subunit G, mitochondrial
BGIOSGA001286	-	Cytoplasmic tRNA 2-thiolation protein 1, C-terminal||Rossmann-like alpha/beta/alpha sandwich fold||Cytoplasmic tRNA 2-thiolation protein 1||tRNA(Ile)-lysidine/2-thiocytidine synthase, N-terminal||tRNA thiolation protein, TtcA/Ctu1 type
BGIOSGA001294	-	FAD dependent oxidoreductase||FAD/NAD(P)-binding domain superfamily
BGIOSGA001297	-	Ribosomal protein L25/Gln-tRNA synthetase, anti-codon-binding domain superfamily||Ribosomal protein L25, beta domain||Ribosomal protein L25/Gln-tRNA synthetase, N-terminal||Ribosomal protein L25, C-terminal||Ribosomal protein L25
BGIOSGA001299	-	DEAD2||ATP-dependent helicase, C-terminal||P-loop containing nucleoside triphosphate hydrolase||ATP-dependent helicase Rad3/Chl1-like||Helicase superfamily 1/2, ATP-binding domain, DinG/Rad3-type||Helicase-like, DEXD box c2 type
BGIOSGA001301	-	Arabinogalactan protein
BGIOSGA001311	-	Uncharacterised conserved protein UCP009193
BGIOSGA001312	-	Pentatricopeptide repeat||Tetratricopeptide-like helical domain superfamily
BGIOSGA001313	-	RNA-binding domain, S1||Nucleolar protein of 40kDa||Nucleic acid-binding, OB-fold||S1 domain
BGIOSGA001314	-	Cytokinin riboside 5'-monophosphate phosphoribohydrolase LOG||LOG family
BGIOSGA001315	-	Serine/threonine-protein kinase, active site||Protein kinase-like domain superfamily||Protein kinase domain||Serine-threonine/tyrosine-protein kinase, catalytic domain||Protein kinase, ATP binding site
BGIOSGA001316	-	Band 7 domain||Band 7/SPFH domain superfamily
BGIOSGA001317	-	Eukaryotic porin/Tom40||Porin domain superfamily||Porin, eukaryotic type
BGIOSGA001318	-	HSP20-like chaperone||Alpha crystallin/Hsp20 domain
BGIOSGA001320	--	-//-
BGIOSGA001321	-	Protein kinase, ATP binding site||Protein kinase-like domain superfamily||Protein kinase domain||Bulb-type lectin domain superfamily||Serine/threonine-protein kinase, active site||PAN/Apple domain||Bulb-type lectin domain||S-receptor-like serine/threonine-protein kinase||S-locus glycoprotein domain
BGIOSGA001322	-	C2 domain||Phosphoribosyltransferase C-terminal||C2 domain superfamily
BGIOSGA001323	-	V-type ATP synthase subunit C-like||ATPase, V0 complex, subunit d||ATPase, V0 complex, c/d subunit||V-type ATPase subunit c
BGIOSGA001325	--	-//-
BGIOSGA001328	-	CBS domain
BGIOSGA001333	-	Protein of unknown function DUF1118
BGIOSGA001334	-	IQ motif, EF-hand binding site||Class XI myosin, cargo binding domain||Dilute domain
BGIOSGA001337	-	Zinc finger, C2H2, LYAR-type||Leucine-rich repeat domain superfamily||Zinc finger C2H2 superfamily||F-box-like domain superfamily
BGIOSGA001338	-	Zinc finger, C2H2, LYAR-type||Matrin/U1-C-like, C2H2-type zinc finger||Zinc finger C2H2 superfamily
BGIOSGA001340	-	Cyclophilin-type peptidyl-prolyl cis-trans isomerase domain||Cyclophilin-type peptidyl-prolyl cis-trans isomerase, conserved site||Cyclophilin-type peptidyl-prolyl cis-trans isomerase||Cyclophilin-like domain superfamily
BGIOSGA001343	--	-//-
BGIOSGA001346	--	-//-
BGIOSGA001347	--	-//-
BGIOSGA001350	-	Root phototropism protein 2
BGIOSGA001351	-	Alpha/Beta hydrolase fold||Serine aminopeptidase, S33
BGIOSGA001352	-	Alpha/Beta hydrolase fold||Serine aminopeptidase, S33
BGIOSGA001357	-	Programmed cell death protein 2, C-terminal
BGIOSGA001358	-	P-loop containing nucleoside triphosphate hydrolase||Rad51/DMC1/RadA||DNA recombination and repair protein Rad51-like, C-terminal||DNA recombination and repair protein RecA-like, ATP-binding domain||DNA recombination and repair protein, RecA-like
BGIOSGA001359	-	Serine-threonine/tyrosine-protein kinase, catalytic domain||Leucine-rich repeat domain superfamily||Leucine-rich repeat-containing N-terminal, plant-type||Leucine-rich repeat||Protein kinase-like domain superfamily||Protein kinase domain
BGIOSGA001363	-	WD40/YVTN repeat-like-containing domain superfamily||WD40-repeat-containing domain||G-protein beta WD-40 repeat||WD40 repeat||cDENN domain||WD40-repeat-containing domain superfamily||Tripartite DENN domain||WD40 repeat, conserved site||uDENN domain||dDENN domain
BGIOSGA001364	-	Late embryogenesis abundant protein, LEA_2 subgroup
BGIOSGA001365	-	3-hydroxyisobutyrate dehydrogenase-related, conserved site||3-hydroxyisobutyrate dehydrogenase-related||6-phosphogluconate dehydrogenase, domain 2||6-phosphogluconate dehydrogenase-like, C-terminal domain superfamily||6-phosphogluconate dehydrogenase, NADP-binding||NAD(P)-binding domain superfamily||3-hydroxyisobutyrate dehydrogenase, NAD-binding domain
BGIOSGA001366	-	EF-hand domain||EF-Hand 1, calcium-binding site||EF-hand domain pair
BGIOSGA001370	--	-//-
BGIOSGA001374	--	-//-
BGIOSGA001376	-	IQ motif, EF-hand binding site
BGIOSGA001387	-	Protein of unknown function DUF3511
BGIOSGA001388	-	K Homology domain||K Homology domain, type 1 superfamily||3'-5' exonuclease domain||Ribonuclease H-like superfamily||K Homology domain, type 1
BGIOSGA001397	--	-//-
BGIOSGA001398	-	Protein of unknown function DUF538||At5g01610-like superfamily
BGIOSGA001399	--	-//-
BGIOSGA001400	-	Protein of unknown function DUF866, eukaryotic
BGIOSGA001412	-	SNARE||Vesicle transport v-SNARE, N-terminal domain superfamily||GOSR2/Membrin/Bos1||Vesicle transport v-SNARE, N-terminal
BGIOSGA001413	ILL1	Bacterial exopeptidase dimerisation domain||Amidohydrolase||Peptidase M20, dimerisation domain||Peptidase M20
BGIOSGA001416	-	Protein of unknown function DUF3531
BGIOSGA001417	-	Small GTPase superfamily||P-loop containing nucleoside triphosphate hydrolase||Small GTP-binding protein domain
BGIOSGA001419	-	RWD domain||Ubiquitin-conjugating enzyme/RWD-like
BGIOSGA001420	-	Glutathione S-transferase, C-terminal domain superfamily||Glutathione S-transferase, N-terminal||Glutathione S-transferase, C-terminal-like||Thioredoxin-like superfamily
BGIOSGA001422	-	Calcium/proton exchanger||Calcium/proton exchanger CAX||Sodium/calcium exchanger membrane region
BGIOSGA001423	-	Alpha/Beta hydrolase fold||Alpha/beta hydrolase fold-1
BGIOSGA001424	-	Alpha/Beta hydrolase fold||Alpha/beta hydrolase fold-1
BGIOSGA001426	-	Peptide deformylase||Peptide deformylase superfamily
BGIOSGA001427	-	Dynein light chain superfamily||Dynein light chain, type 1/2
BGIOSGA001428	--	-//-
BGIOSGA001429	--	-//-
BGIOSGA001430	-	Aspartate racemase||Asp/Glu racemase||Asp/Glu/hydantoin racemase
BGIOSGA001431	-	Pyridoxal phosphate-dependent transferase||Pyridoxal phosphate-dependent transferase domain 1||Pyridoxal phosphate-dependent transferase, major domain||Aminotransferase, class I/classII
BGIOSGA001432	-	Late embryogenesis abundant protein, LEA_2 subgroup
BGIOSGA001433	-	WD40/YVTN repeat-like-containing domain superfamily||WD40-repeat-containing domain||Quinoprotein amine dehydrogenase, beta chain-like||WD40 repeat||RAVE complex protein Rav1 C-terminal||WD40-repeat-containing domain superfamily
BGIOSGA001437	-	Ribonuclease III, endonuclease domain superfamily||Ribonuclease III domain
BGIOSGA001439	-	Development/cell death domain
BGIOSGA001440	-	Ubiquitin-like domain superfamily||Papain-like cysteine peptidase superfamily||Peptidase C19, ubiquitin carboxyl-terminal hydrolase||Ubiquitin specific protease domain||Ubiquitin domain||Ubiquitin specific protease, conserved site
BGIOSGA001441	-	PX domain superfamily||Phox homologous domain||Putative zinc-RING and/or ribbon
BGIOSGA001442	-	Histidine kinase/HSP90-like ATPase||Histidine kinase/HSP90-like ATPase superfamily
BGIOSGA001444	-	Gnk2-homologous domain||Serine-threonine/tyrosine-protein kinase, catalytic domain||Serine/threonine-protein kinase, active site||Gnk2-homologous domain superfamily||Protein kinase domain||Protein kinase-like domain superfamily
BGIOSGA001449	--	-//-
BGIOSGA001450	-	Zinc finger, RING/FYVE/PHD-type||Heat shock protein 70 family||Zinc finger, FYVE/PHD-type||Zinc finger, PHD-type||Zinc finger, BED-type||Zinc finger, PHD-finger
BGIOSGA001451	-	Neprosin activation peptide||Neprosin
BGIOSGA001452	-	Pectate lyase||AmbAllergen||Pectin lyase fold||Pectin lyase fold/virulence factor
BGIOSGA001453	-	Tetratricopeptide-like helical domain superfamily
BGIOSGA001454	-	WAT1-related protein||EamA domain
BGIOSGA001461	-	Homeobox-like domain superfamily||SANT/Myb domain||Myb domain
BGIOSGA001462	--	-//-
BGIOSGA001467	-	Protein kinase-like domain superfamily||Protein kinase domain||PPM-type phosphatase domain||Serine/threonine-protein kinase, active site||PPM-type phosphatase domain superfamily
BGIOSGA001468	-	Domain of unknown function DUF4408
BGIOSGA001469	-	RNAse P, Rpr2/Rpp21 subunit
BGIOSGA001470	--	-//-
BGIOSGA001475	-	Isopenicillin N synthase-like
BGIOSGA001476	-	Protein kinase-like domain superfamily||Protein kinase domain||NAF/FISL domain||Serine/threonine-protein kinase, active site||NAF domain||Protein kinase, ATP binding site
BGIOSGA001477	-	Serine-threonine/tyrosine-protein kinase, catalytic domain||Protein kinase, ATP binding site||Gnk2-homologous domain||Gnk2-homologous domain superfamily||Protein kinase-like domain superfamily||Protein kinase domain||Serine/threonine-protein kinase, active site
BGIOSGA001480	-	Calcium permeable stress-gated cation channel 1, N-terminal transmembrane domain||Calcium-dependent channel, 7TM region, putative phosphate||10TM putative phosphate transporter, cytosolic domain
BGIOSGA001487	-	Vacuolar protein sorting-associate protein Vta1/Callose synthase, N-terminal||1,3-beta-glucan synthase subunit FKS1-like, domain-1||Glycosyl transferase, family 48
BGIOSGA001491	-	Vacuolar protein sorting-associate protein Vta1/Callose synthase, N-terminal
BGIOSGA001492	-	Glycosyl transferase, family 48||1,3-beta-glucan synthase subunit FKS1-like, domain-1
BGIOSGA001493	-	Glycosyl transferase, family 48
BGIOSGA001495	-	WW domain||FF domain superfamily||WW domain superfamily||FF domain
BGIOSGA001496	-	Galactose-binding-like domain superfamily||Katanin p80 subunit, C-terminal||Domain of unknown function DUF642
BGIOSGA001498	-	Phospholipase C, phosphatidylinositol-specific, Y domain||Aminotransferase-like, plant mobile domain
BGIOSGA001499	-	Domain unknown function DUF295||F-box-like domain superfamily
BGIOSGA001503	-	Protohaem IX farnesyltransferase||UbiA prenyltransferase family||Protohaem IX farnesyltransferase, mitochondria
BGIOSGA001504	-	RNA-dependent RNA polymerase, eukaryotic-type
BGIOSGA001506	-	DNA methylase, C-5 cytosine-specific, active site||Chromo-like domain superfamily||Chromo/chromo shadow domain||C-5 cytosine methyltransferase||Chromo domain||S-adenosyl-L-methionine-dependent methyltransferase||Bromo adjacent homology (BAH) domain
BGIOSGA001515	-	Virus X resistance protein-like, coiled-coil domain||P-loop containing nucleoside triphosphate hydrolase||NB-ARC||Leucine-rich repeat domain superfamily
BGIOSGA001517	-	Leucine-rich repeat domain superfamily
BGIOSGA001519	-	Kelch-type beta propeller||F-box-like domain superfamily||F-box domain||Galactose oxidase/kelch, beta-propeller
BGIOSGA001521	-	Ricin B-like lectins||Glycosyl hydrolase, all-beta||Aldolase-type TIM barrel||Glycoside hydrolase, family 27||Glycoside hydrolase superfamily
BGIOSGA001525	-	Protein of unknown function DUF247, plant
BGIOSGA001533	-	Glycosyltransferase family 28, N-terminal domain||N-acetylglucosaminyltransferase, MurG||Glycosyl transferase, family 28, C-terminal
BGIOSGA001536	-	Ribosomal protein L24e-related||Ribosomal protein L24e, conserved site||TRASH domain||Ribosomal protein L24e/L24 superfamily
BGIOSGA001537	-	Brix domain
BGIOSGA001538	-	Trafficking protein particle complex subunit||Longin-like domain superfamily
BGIOSGA001539	-	Mitochondrial substrate/solute carrier||Mitochondrial carrier domain superfamily||Mitochondrial carrier protein
BGIOSGA001540	-	PPM-type phosphatase domain superfamily||PPM-type phosphatase domain||Protein phosphatase 2C family
BGIOSGA001543	-	Winged helix DNA-binding domain superfamily||Proteasome component (PCI) domain||26S Proteasome non-ATPase regulatory subunit 13
BGIOSGA001544	--	-//-
BGIOSGA001545	-	UspA||Rossmann-like alpha/beta/alpha sandwich fold||Universal stress protein A
BGIOSGA001546	-	Lateral organ boundaries, LOB
BGIOSGA001547	-	Histone-fold||TAF6, C-terminal HEAT repeat domain||Transcription initiation factor TFIID subunit 6||TATA box binding protein associated factor (TAF)||Armadillo-type fold
BGIOSGA001548	-	Tetratricopeptide repeat-containing domain||Tetratricopeptide-like helical domain superfamily
BGIOSGA001549	--	-//-
BGIOSGA001552	--	-//-
BGIOSGA001557	--	-//-
BGIOSGA001558	-	Tetratricopeptide repeat protein 5, OB fold domain||Tetratricopeptide repeat||Tetratricopeptide-like helical domain superfamily||Tetratricopeptide repeat-containing domain
BGIOSGA001562	-	P-loop containing nucleoside triphosphate hydrolase||GTP binding domain||GTP-binding protein, orthogonal bundle domain superfamily
BGIOSGA001564	-	Multi antimicrobial extrusion protein
BGIOSGA001566	-	Purine permease, plant
BGIOSGA001567	-	NRAMP family
BGIOSGA001568	-	Histone H2B||Histone-fold||Histone H2A/H2B/H3
BGIOSGA001569	-	Sec-independent periplasmic protein translocase TatC||Sec-independent periplasmic protein translocase, conserved site
BGIOSGA001572	-	Mediator of RNA polymerase II transcription subunit 9, plant
BGIOSGA001573	-	Domain of unknown function DUF630||Domain of unknown function DUF632
BGIOSGA001579	--	-//-
BGIOSGA001580	-	Dual specificity phosphatase, catalytic domain||Dual specificity phosphatase||Dual specificity protein phosphatase domain||Protein-tyrosine phosphatase, catalytic||Tyrosine specific protein phosphatases domain||Protein-tyrosine phosphatase-like
BGIOSGA001585	-	Cytochrome P450||Cytochrome P450 superfamily||Cytochrome P450, conserved site||Cytochrome P450, E-class, group I
BGIOSGA001587	-	S-type anion channel||Voltage-dependent anion channel superfamily||Voltage-dependent anion channel
BGIOSGA001590	-	Ribosomal protein L13 superfamily||Ribosomal protein L13, eukaryotic/archaeal||Ribosomal protein L13
BGIOSGA001593	--	-//-
BGIOSGA001609	-	Cyclin, N-terminal||Cyclin-like superfamily||Cyclin-like
BGIOSGA001610	-	Cytochrome P450||Cytochrome P450, conserved site||Cytochrome P450 superfamily||Cytochrome P450, E-class, group I
BGIOSGA001611	-	HAD superfamily||HAD-superfamily hydrolase, subfamily IIB||Sucrose phosphatase, plant/cyanobacteria||Sucrose-phosphatase-like, N-terminal||NTF2-like domain superfamily||HAD-like superfamily||Sucrose-phosphatase, C-terminal
BGIOSGA001614	-	Chaperone J-domain superfamily||Domain of unknown function DUF3444||DnaJ domain
BGIOSGA001615	-	Guanine nucleotide-binding protein-like 3, N-terminal domain||P-loop containing nucleoside triphosphate hydrolase||GTP-binding protein, orthogonal bundle domain superfamily||GTP binding domain||Circularly permuted (CP)-type guanine nucleotide-binding (G) domain
BGIOSGA001620	-	OB-fold nucleic acid binding domain, AA-tRNA synthetase-type||Asparagine-tRNA ligase||Aminoacyl-tRNA synthetase, class II||Nucleic acid-binding, OB-fold||Aminoacyl-tRNA synthetase, class II (D/K/N)||Aspartyl/Asparaginyl-tRNA synthetase, class IIb||S15/NS1, RNA-binding||WHEP-TRS domain
BGIOSGA001622	-	Armadillo-type fold
BGIOSGA001626	-	Thioredoxin-like superfamily||Glutathione S-transferase, C-terminal||Glutathione S-transferases Phi, C-terminal||Glutathione S-transferase, C-terminal domain superfamily||Glutathione S-transferase, N-terminal||Glutathione S-transferase, C-terminal-like
BGIOSGA001627	-	Glutathione S-transferase, N-terminal||Glutathione S-transferase, C-terminal-like||Glutathione S-transferase, C-terminal domain superfamily||Glutathione S-transferases Phi, C-terminal||Glutathione S-transferase, C-terminal||Thioredoxin-like superfamily
BGIOSGA001629	-	Aldolase-type TIM barrel||NADH:flavin oxidoreductase/NADH oxidase, N-terminal
BGIOSGA001631	-	Glutathione S-transferase, C-terminal domain superfamily||Glutathione S-transferase, C-terminal-like||Glutathione S-transferase, N-terminal||Glutathione S-transferase, C-terminal||Glutathione S-transferases Phi, C-terminal||Thioredoxin-like superfamily
BGIOSGA001633	-	Winged helix DNA-binding domain superfamily||Cullin, N-terminal||Cullin homology domain superfamily||Cullin protein, neddylation domain||Cullin homology domain||Cullin repeat-like-containing domain superfamily||Winged helix-like DNA-binding domain superfamily||Cullin, conserved site
BGIOSGA001636	-	SNF2-like, N-terminal domain superfamily||ISWI, HAND domain superfamily||SANT domain||SANT/Myb domain||ISWI family||ISWI, HAND domain||Helicase superfamily 1/2, ATP-binding domain||Helicase, C-terminal||SNF2-related, N-terminal domain||Homeobox-like domain superfamily||P-loop containing nucleoside triphosphate hydrolase
BGIOSGA001637	-	NAD(P)-binding domain superfamily
BGIOSGA001639	-	Nucleotide-binding alpha-beta plait domain superfamily||RNA recognition motif domain||RNA-binding domain superfamily
BGIOSGA001640	-	NAD(P)-binding domain superfamily
BGIOSGA001641	-	NAD(P)-binding domain superfamily
BGIOSGA001642	--	-//-
BGIOSGA001652	-	Hydroxyethylthiazole kinase||Ribokinase-like
BGIOSGA001659	-	Diacylglycerol acyltransferase||Alpha/Beta hydrolase fold
BGIOSGA001660	-	Diacylglycerol acyltransferase||Serine aminopeptidase, S33||Alpha/Beta hydrolase fold
BGIOSGA001661	-	Alpha/Beta hydrolase fold||Diacylglycerol acyltransferase
BGIOSGA001662	-	P-loop containing nucleoside triphosphate hydrolase||Dephospho-CoA kinase
BGIOSGA001663	RBOHB	EF-Hand 1, calcium-binding site||Ferric reductase transmembrane component-like domain||Ferric reductase, NAD binding domain||EF-hand domain||FAD-binding 8||Riboflavin synthase-like beta-barrel||Cytochrome b245, heavy chain||-||NADPH oxidase Respiratory burst||Respiratory burst oxidase homologue protein B||Ferredoxin reductase-type FAD-binding domain||EF-hand domain pair
BGIOSGA001664	--	-//-
BGIOSGA001667	-	P-loop containing nucleoside triphosphate hydrolase||Leucine-rich repeat||Leucine-rich repeat domain superfamily||NB-ARC
BGIOSGA001668	-	NB-ARC||P-loop containing nucleoside triphosphate hydrolase
BGIOSGA001669	-	P-loop containing nucleoside triphosphate hydrolase||Leucine-rich repeat domain superfamily||NB-ARC
BGIOSGA001673	-	Rapid ALkalinization Factor
BGIOSGA001674	-	Rapid ALkalinization Factor
BGIOSGA001678	-	Thiamin pyrophosphokinase, catalytic domain superfamily||Thiamin pyrophosphokinase, catalytic domain
BGIOSGA001680	-	ABC transporter type 1, transmembrane domain superfamily||P-loop containing nucleoside triphosphate hydrolase||ABC transporter type 1, transmembrane domain||ABC transporter-like
BGIOSGA001681	-	ABC transporter-like||ABC transporter type 1, transmembrane domain||ABC transporter, conserved site||ABC transporter type 1, transmembrane domain superfamily||AAA+ ATPase domain||P-loop containing nucleoside triphosphate hydrolase
BGIOSGA001682	-	Papain-like cysteine peptidase superfamily||Ulp1 protease family, C-terminal catalytic domain
BGIOSGA001685	-	Chaperone J-domain superfamily
BGIOSGA001686	-	Chaperone J-domain superfamily
BGIOSGA001689	-	Ergosterol biosynthesis ERG4/ERG24||Sterol reductase, conserved site
BGIOSGA001699	-	Serine-threonine protein phosphatase, N-terminal||Calcineurin-like phosphoesterase domain, ApaH type||Serine/threonine-specific protein phosphatase/bis(5-nucleosyl)-tetraphosphatase
BGIOSGA001700	-	Jacalin-like lectin domain, plant||Jacalin-like lectin domain superfamily||Jacalin-like lectin domain
BGIOSGA001701	-	Peptidase C1A, papain C-terminal||Papain-like cysteine peptidase superfamily||Peptidase C1A||Cysteine peptidase, cysteine active site||Cathepsin propeptide inhibitor domain (I29)||Cysteine peptidase, asparagine active site
BGIOSGA001703	-	Peptidase C1A||Cysteine peptidase, asparagine active site||Cathepsin propeptide inhibitor domain (I29)||Peptidase C1A, papain C-terminal||Papain-like cysteine peptidase superfamily
BGIOSGA001704	--	-//-
BGIOSGA001705	-	Glycine-rich domain-containing protein-like
BGIOSGA001706	--	-//-
BGIOSGA001710	-	Tetratricopeptide-like helical domain superfamily||Tetratricopeptide repeat-containing domain
BGIOSGA001712	-	Complex 1 LYR protein
BGIOSGA001714	-	BPM, C-terminal||SKP1/BTB/POZ domain superfamily||MATH/TRAF domain||TRAF-like||BTB/POZ domain
BGIOSGA001718	-	Leucine-rich repeat domain superfamily||Leucine-rich repeat||Leucine-rich repeat, typical subtype||Protein kinase domain||Protein kinase-like domain superfamily||Serine-threonine/tyrosine-protein kinase, catalytic domain||Leucine-rich repeat-containing N-terminal, plant-type||Protein kinase, ATP binding site
BGIOSGA001722	-	S-adenosyl-L-methionine-dependent methyltransferase||tRNA (1-methyladenosine) methyltransferase catalytic subunit Gcd14
BGIOSGA001724	-	S-adenosyl-L-methionine-dependent methyltransferase||tRNA (1-methyladenosine) methyltransferase catalytic subunit Gcd14
BGIOSGA001726	-	tRNA (1-methyladenosine) methyltransferase catalytic subunit Gcd14||S-adenosyl-L-methionine-dependent methyltransferase
BGIOSGA001729	-	NAC domain superfamily||NAC domain
BGIOSGA001730	--	-//-
BGIOSGA001731	-	PH-like domain superfamily||Domain of unknown function DUF625
BGIOSGA001734	-	Leucine-rich repeat domain superfamily||NB-ARC||P-loop containing nucleoside triphosphate hydrolase||Virus X resistance protein-like, coiled-coil domain
BGIOSGA001739	--	-//-
BGIOSGA001740	-	Serine carboxypeptidase, serine active site||Peptidase S10, serine carboxypeptidase||Serine carboxypeptidases, histidine active site||Alpha/Beta hydrolase fold
BGIOSGA001744	-	Peptidase C1A, papain C-terminal||Papain-like cysteine peptidase superfamily||Cysteine peptidase, asparagine active site||Cathepsin propeptide inhibitor domain (I29)||Peptidase C1A
BGIOSGA001747	-	Mitochondrial carrier domain superfamily||Mitochondrial substrate/solute carrier
BGIOSGA001750	-	Concanavalin A-like lectin/glucanase domain superfamily||Galectin, carbohydrate recognition domain||Glycosyl transferase, family 31
BGIOSGA001752	-	Dihydrolipoamide dehydrogenase||FAD/NAD-linked reductase, dimerisation domain superfamily||FAD/NAD(P)-binding domain superfamily||Pyridine nucleotide-disulphide oxidoreductase, class I||Pyridine nucleotide-disulphide oxidoreductase, dimerisation domain||FAD/NAD(P)-binding domain
BGIOSGA001753	-	Ubiquitin domain||Ubiquitin||Zinc-binding ribosomal protein||Ubiquitin conserved site||Ribosomal protein S27a||Ubiquitin-like domain superfamily||S27a-like superfamily
BGIOSGA001756	-	Ubiquitin conserved site||Ubiquitin||Zinc-binding ribosomal protein||Ubiquitin domain||Ubiquitin-like domain superfamily||S27a-like superfamily||Ribosomal protein S27a
BGIOSGA001757	--	-//-
BGIOSGA001758	-	F-box-like domain superfamily||F-box domain||Domain unknown function DUF295||Quinoprotein amine dehydrogenase, beta chain-like
BGIOSGA001759	-	Protein kinase domain||Protein kinase-like domain superfamily||WD40 repeat, conserved site||WD40/YVTN repeat-like-containing domain superfamily||WD40-repeat-containing domain||WD40 repeat||BEACH domain||WD40-repeat-containing domain superfamily||BEACH domain superfamily
BGIOSGA001760	--	-//-
BGIOSGA001768	-	F-box-like domain superfamily||F-box domain||Kelch-type beta propeller||Kelch repeat type 1
BGIOSGA001769	-	S-adenosylmethionine synthetase, conserved site||S-adenosylmethionine synthetase superfamily||S-adenosylmethionine synthetase, C-terminal||S-adenosylmethionine synthetase||S-adenosylmethionine synthetase, central domain
BGIOSGA001774	-	Serine-threonine/tyrosine-protein kinase, catalytic domain||Protein kinase, ATP binding site||Protein kinase domain||Protein kinase-like domain superfamily||Serine/threonine-protein kinase, active site
BGIOSGA001776	-	WD40 repeat||WD40-repeat-containing domain superfamily||WD40/YVTN repeat-like-containing domain superfamily||LIS1 homology motif||G-protein beta WD-40 repeat||WD40-repeat-containing domain||CTLH, C-terminal LisH motif||WD40 repeat, conserved site
BGIOSGA001783	-	von Willebrand factor A-like domain superfamily||Sec23/Sec24, helical domain||Gelsolin-like domain superfamily||Protein transport protein Sec23||Sec23/Sec24 beta-sandwich||ADF-H/Gelsolin-like domain superfamily||Zinc finger, Sec23/Sec24-type superfamily||Sec23/Sec24, trunk domain||Sec23/Sec24 helical domain superfamily||Zinc finger, Sec23/Sec24-type||Gelsolin-like domain
BGIOSGA001785	-	SecA motor DEAD||SecA conserved site||P-loop containing nucleoside triphosphate hydrolase||SecA Wing/Scaffold||SecA, Wing/Scaffold superfamily||Protein translocase subunit SecA||SecA, preprotein cross-linking domain||SecA DEAD-like, N-terminal||SecA, preprotein cross-linking domain superfamily
BGIOSGA001787	--	-//-
BGIOSGA001788	-	FAD dependent oxidoreductase||FAD/NAD(P)-binding domain superfamily
BGIOSGA001789	-	NAD(P)-binding domain||NAD(P)-binding domain superfamily
BGIOSGA001790	-	NAD(P)-binding domain||NAD(P)-binding domain superfamily
BGIOSGA001791	-	Late embryogenesis abundant protein, LEA_3 subgroup
BGIOSGA001792	-	PUA domain||PUA domain superfamily||Uncharacterised domain CHP00451||MCT-1/Tma20||PUA-like superfamily
BGIOSGA001793	-	2-oxo acid dehydrogenase, lipoyl-binding site||2-oxoacid dehydrogenase acyltransferase, catalytic domain||Peripheral subunit-binding domain||Single hybrid motif||Biotin/lipoyl attachment||E3-binding domain superfamily||Chloramphenicol acetyltransferase-like domain superfamily||Branched-chain alpha-ketoacid dehydrogenase complex component E2
BGIOSGA001794	-	Protein of unknown function DUF3615
BGIOSGA001797	-	Pectinesterase, Asp active site||Pectin lyase fold||Pectinesterase inhibitor domain||Invertase/pectin methylesterase inhibitor domain superfamily||Pectin lyase fold/virulence factor||Pectinesterase, catalytic
BGIOSGA001798	-	Sulfotransferase domain||P-loop containing nucleoside triphosphate hydrolase
BGIOSGA001799	-	Pleckstrin homology domain||Phospholipase D family||Phospholipase D-like domain||Phospholipase D, eukaryotic type||Phospholipase D/Transphosphatidylase||PH-like domain superfamily
BGIOSGA001800	-	Cation transporter
BGIOSGA001801	-	Protein of unknown function DUF789
BGIOSGA001804	-	Plant specific eukaryotic initiation factor 4B
BGIOSGA001808	-	Ribosomal protein L29e
BGIOSGA001810	-	Protein of unknown function DUF3675||E3 ubiquitin-protein ligase MARCH-like||Zinc finger, RING-CH-type||Zinc finger, RING/FYVE/PHD-type
BGIOSGA001812	-	Domain of unknown function CP12
BGIOSGA001814	--	-//-
BGIOSGA001816	-	Tetratricopeptide-like helical domain superfamily||Pentatricopeptide repeat
BGIOSGA001818	-	Pentatricopeptide repeat||Tetratricopeptide-like helical domain superfamily
BGIOSGA001819	-	Carboxypeptidase-like, regulatory domain superfamily||Immunoglobulin-like fold||Carbohydrate-binding-like fold
BGIOSGA001820	-	Citrate synthase||Succinyl-CoA synthetase-like||NAD(P)-binding domain superfamily||ATP-citrate lyase/succinyl-CoA ligase||Citrate synthase superfamily||ATP-citrate lyase/succinyl-CoA ligase, active site||Succinyl-CoA synthetase, beta subunit, conserved site||Citrate synthase-like, small alpha subdomain||ATP-citrate lyase/succinyl-CoA ligase, conserved site
BGIOSGA001825	-	Bifunctional inhibitor/plant lipid transfer protein/seed storage helical domain||Hydrophobic seed protein||Bifunctional inhibitor/plant lipid transfer protein/seed storage helical domain superfamily
BGIOSGA001828	-	Leucine-rich repeat domain superfamily
BGIOSGA001829	--	-//-
BGIOSGA001830	-	Phospholipid/glycerol acyltransferase
BGIOSGA001831	-	Phospholipid/glycerol acyltransferase
BGIOSGA001838	-	Protein kinase domain||Protein kinase-like domain superfamily||Gcp-like domain||Kae1/TsaD family||Tyrosine-protein kinase, active site
BGIOSGA001839	-	PPM-type phosphatase, divalent cation binding||Protein phosphatase 2C family||PPM-type phosphatase domain||PPM-type phosphatase domain superfamily
BGIOSGA001841	-	Secretory peroxidase||Peroxidases heam-ligand binding site||Haem peroxidase, plant/fungal/bacterial||Plant peroxidase||Haem peroxidase||Peroxidase, active site
BGIOSGA001842	-	Haem peroxidase, plant/fungal/bacterial||Plant peroxidase||Haem peroxidase||Peroxidase, active site||Secretory peroxidase||Peroxidases heam-ligand binding site
BGIOSGA001845	-	Secretory peroxidase||Plant peroxidase||Haem peroxidase, plant/fungal/bacterial||Haem peroxidase||Peroxidase, active site
BGIOSGA001851	-	S-adenosylmethionine synthetase, C-terminal||S-adenosylmethionine synthetase superfamily||S-adenosylmethionine synthetase, conserved site||S-adenosylmethionine synthetase||S-adenosylmethionine synthetase, central domain
BGIOSGA001853	-	Chloramphenicol acetyltransferase-like domain superfamily||Transferase
BGIOSGA001856	-	ABC transporter-like||ABC transporter type 1, transmembrane domain||P-loop containing nucleoside triphosphate hydrolase||ABC transporter, conserved site||AAA+ ATPase domain||ABC transporter type 1, transmembrane domain superfamily
BGIOSGA001858	-	DEAD/DEAH box helicase domain||ATP-dependent RNA helicase DEAD-box, conserved site||P-loop containing nucleoside triphosphate hydrolase||Helicase, C-terminal||RNA helicase, DEAD-box type, Q motif||Helicase superfamily 1/2, ATP-binding domain
BGIOSGA001859	-	Aminotransferase class V domain||Pyridoxal phosphate-dependent transferase, major domain||Pyridoxal phosphate-dependent transferase
BGIOSGA001860	-	Peptidase family A1 domain||Aspartic peptidase domain superfamily||Saposin-like||Saposin B type, region 2||Saposin B type domain||Aspartic peptidase, active site||Saposin-like type B, region 1||Aspartic peptidase A1 family||Phytepsin
BGIOSGA001861	-	Chloramphenicol acetyltransferase-like domain superfamily||Transferase
BGIOSGA001862	-	Transferase||Chloramphenicol acetyltransferase-like domain superfamily
BGIOSGA001863	--	-//-
BGIOSGA001865	--	-//-
BGIOSGA001866	--	-//-
BGIOSGA001867	-	Glycoside hydrolase, family 19, catalytic||Lysozyme-like domain superfamily||Glycoside hydrolase, family 19
BGIOSGA001870	-	Myc-type, basic helix-loop-helix (bHLH) domain||Helix-loop-helix DNA-binding domain superfamily
BGIOSGA001872	-	Myb domain||SANT/Myb domain||Homeobox-like domain superfamily
BGIOSGA001873	-	Calcium permeable stress-gated cation channel 1, N-terminal transmembrane domain||Calcium-dependent channel, 7TM region, putative phosphate||10TM putative phosphate transporter, cytosolic domain
BGIOSGA001875	--	-//-
BGIOSGA001876	-	Germin, manganese binding site||Germin||RmlC-like jelly roll fold||RmlC-like cupin domain superfamily||Cupin 1
BGIOSGA001877	-	Rhomboid-like superfamily||Peptidase S54, rhomboid domain||Zinc finger, RanBP2-type superfamily||Zinc finger, RanBP2-type
BGIOSGA001878	-	Nucleotide-diphospho-sugar transferases
BGIOSGA001879	-	Tubulin/FtsZ, GTPase domain superfamily||Tubulin/FtsZ, C-terminal||Tubulin, conserved site||Tubulin, C-terminal||Beta tubulin, autoregulation binding site||Beta tubulin||Tubulin/FtsZ, C-terminal domain superfamily||Tubulin||Tubulin/FtsZ, 2-layer sandwich domain||Tubulin/FtsZ, GTPase domain
BGIOSGA001882	-	Cell division cycle protein 123
BGIOSGA001883	-	Phytocyanin domain||Cupredoxin
BGIOSGA001884	-	Armadillo-type fold||Coatomer beta subunit (COPB1)||Armadillo-like helical||Coatomer beta subunit, C-terminal||Clathrin/coatomer adaptor, adaptin-like, N-terminal||Coatomer beta subunit, appendage platform domain
BGIOSGA001885	-	Protein of unknown function DUF1645, plant
BGIOSGA001887	--	-//-
BGIOSGA001889	-	Ribonuclease H superfamily||Exonuclease, RNase T/DNA polymerase III||Ribonuclease H-like superfamily
BGIOSGA001890	-	Leucine-rich repeat domain superfamily||Leucine-rich repeat-containing N-terminal, plant-type||Leucine-rich repeat
BGIOSGA001893	-	Armadillo-like helical||Armadillo-type fold
BGIOSGA001894	-	VQ
BGIOSGA001895	-	P-type ATPase, transmembrane domain superfamily||P-type ATPase, subfamily IV||P-type ATPase, C-terminal||HAD superfamily||P-type ATPase||HAD-like superfamily||P-type ATPase, phosphorylation site||P-type ATPase, cytoplasmic domain N
BGIOSGA001896	--	-//-
BGIOSGA001897	-	Glucosidase II beta subunit, N-terminal||Low-density lipoprotein (LDL) receptor class A repeat||Glucosidase 2 subunit beta||Glucosidase 2 subunit beta-like||Mannose-6-phosphate receptor binding domain superfamily
BGIOSGA001898	-	Pyruvate kinase, insert domain superfamily||Pyruvate kinase, barrel||Pyruvate kinase, active site||Pyruvate kinase-like, insert domain superfamily||Pyruvate kinase||Pyruvate kinase, C-terminal||Pyruvate/Phosphoenolpyruvate kinase-like domain superfamily||Pyruvate kinase, C-terminal domain superfamily
BGIOSGA001899	-	Phosphoribosyl-AMP cyclohydrolase domain||Phosphoribosyl-ATP pyrophosphohydrolase-like||Phosphoribosyl-ATP pyrophosphohydrolase||Phosphoribosyl-AMP cyclohydrolase domain superfamily
BGIOSGA001900	-	Presenilin/signal peptide peptidase||Peptidase A22A, presenilin
BGIOSGA001902	-	Tom40||Porin domain superfamily||Eukaryotic porin/Tom40
BGIOSGA001903	-	Ribosomal protein L30e||Ribosomal protein L30e, conserved site||Ribosomal protein L7Ae/L30e/S12e/Gadd45||50S ribosomal protein L30e-like
BGIOSGA001904	--	-//-
BGIOSGA001905	-	Argonaute linker 2 domain||PAZ domain superfamily||Ribonuclease H superfamily||Piwi domain||PAZ domain||Ribonuclease H-like superfamily||Argonaute, linker 1 domain||Protein argonaute, N-terminal
BGIOSGA001906	-	Argonaute linker 2 domain||PAZ domain superfamily||Ribonuclease H superfamily||Piwi domain||Protein argonaute, N-terminal||Ribonuclease H-like superfamily
BGIOSGA001907	-	SANT/Myb domain||Myb domain||Homeobox-like domain superfamily
BGIOSGA001909	-	DSS1/SEM1
BGIOSGA001910	--	-//-
BGIOSGA001913	-	Uncharacterised protein family UPF0390
BGIOSGA001914	-	ATP-dependent Clp protease proteolytic subunit||Clp protease proteolytic subunit /Translocation-enhancing protein TepA||ClpP/crotonase-like domain superfamily
BGIOSGA001915	-	Glutamyl/glutaminyl-tRNA synthetase||Ribosomal protein L25/Gln-tRNA synthetase, N-terminal||Glutamyl/glutaminyl-tRNA synthetase, class Ib, catalytic domain||Aminoacyl-tRNA synthetase, class I, conserved site||Glutamyl-tRNA synthetase, archaeal/eukaryotic cytosolic||Glutamyl/glutaminyl-tRNA synthetase, class Ib, anti-codon binding domain||Glutathione S-transferase, C-terminal domain superfamily||R…
BGIOSGA001916	--	-//-
BGIOSGA001917	-	Cystatin domain||NB-ARC||P-loop containing nucleoside triphosphate hydrolase||Proteinase inhibitor I25, cystatin, conserved site
BGIOSGA001918	--	-//-
BGIOSGA001919	ARP6	Actin-related protein 6||Actin family
BGIOSGA001922	-	GDP dissociation inhibitor||FAD/NAD(P)-binding domain superfamily
BGIOSGA001923	-	Hydroxymethylglutaryl-CoA lyase, active site||Aldolase-type TIM barrel||Hydroxymethylglutaryl-CoA lyase, mitochondrial||Pyruvate carboxyltransferase
BGIOSGA001925	-	Major facilitator superfamily domain||Major facilitator superfamily||MFS transporter superfamily
BGIOSGA001926	CAM1-3	EF-hand domain pair||EF-Hand 1, calcium-binding site||-||EF-hand domain
BGIOSGA001927	-	Galactose-binding-like domain superfamily||SUN domain
BGIOSGA001928	-	PLAC8 motif-containing protein
BGIOSGA001929	-	PQ-loop repeat
BGIOSGA001930	-	Thioredoxin domain||Thioredoxin-like superfamily||Redoxin||Peroxiredoxin-5-like
BGIOSGA001931	-	Phenazine biosynthesis PhzF protein
BGIOSGA001933	--	-//-
BGIOSGA001934	-	Helitron helicase-like domain
BGIOSGA001935	-	Translin, C-terminal||Translin family||Translin, N-terminal||Translin superfamily
BGIOSGA001936	-	Nucleotide-binding alpha-beta plait domain superfamily||RNA-binding domain superfamily||RNA recognition motif domain
BGIOSGA001937	--	-//-
BGIOSGA001938	-	Mitochondrial carrier protein||Mitochondrial substrate/solute carrier||Mitochondrial carrier domain superfamily
BGIOSGA001939	-	Mitochondrial substrate/solute carrier||Mitochondrial carrier domain superfamily||Mitochondrial carrier protein
BGIOSGA001940	-	Small GTPase superfamily, ARF type||Small GTP-binding protein domain||Small GTPase superfamily, ARF/SAR type||P-loop containing nucleoside triphosphate hydrolase
BGIOSGA001941	-	CRAL/TRIO, N-terminal domain||CRAL-TRIO lipid binding domain||CRAL-TRIO lipid binding domain superfamily||CRAL/TRIO, N-terminal domain superfamily
BGIOSGA001942	-	Mitochondrial carrier domain superfamily||Mitochondrial substrate/solute carrier||Mitochondrial carrier protein
BGIOSGA001944	--	-//-
BGIOSGA001947	-	Tetratricopeptide-like helical domain superfamily||Pentatricopeptide repeat
BGIOSGA001948	-	Peroxidases heam-ligand binding site||Secretory peroxidase||Peroxidase, active site||Haem peroxidase||Plant peroxidase||Haem peroxidase, plant/fungal/bacterial
BGIOSGA001949	-	Glycosyl transferase, family 1
BGIOSGA001951	-	NAC domain||NAC domain superfamily
BGIOSGA001953	-	Kinesin-like protein||Kinesin motor domain superfamily||Kinesin motor domain||P-loop containing nucleoside triphosphate hydrolase
BGIOSGA001955	-	Phosphoadenosine phosphosulphate reductase||MoaB/Mog-like domain superfamily||Rossmann-like alpha/beta/alpha sandwich fold||MoaB/Mog domain
BGIOSGA001956	-	Protein kinase, ATP binding site||Armadillo-like helical||Serine/threonine-protein kinase, active site||Armadillo-type fold||Protein kinase domain||Protein kinase-like domain superfamily
BGIOSGA001959	-	Zinc finger, CCCH-type||Zinc finger, CCCH-type superfamily
BGIOSGA001961	--	-//-
BGIOSGA001962	-	Zinc finger, CCCH-type superfamily||Zinc finger, CCCH-type
BGIOSGA001963	--	-//-
BGIOSGA001964	-	Rapid ALkalinization Factor
BGIOSGA001965	-	LSM domain superfamily||LSM domain, eukaryotic/archaea-type||Sm-like protein Lsm4||Like-Sm (LSM) domain containing protein, LSm4/SmD1/SmD3
BGIOSGA001966	-	Zinc finger, CCCH-type||DEAD/DEAH box helicase domain||Zinc finger, CCCH-type superfamily||P-loop containing nucleoside triphosphate hydrolase||AAA+ ATPase domain||Helicase superfamily 1/2, ATP-binding domain||Helicase, C-terminal
BGIOSGA001968	--	-//-
BGIOSGA001971	--	-//-
BGIOSGA001973	-	Syntaxin, N-terminal domain||SNARE||Syntaxin/epimorphin, conserved site||Target SNARE coiled-coil homology domain
BGIOSGA001974	--	-//-
BGIOSGA001976	--	-//-
BGIOSGA001977	-	WD40-repeat-containing domain||WD40/YVTN repeat-like-containing domain superfamily||LIS1 homology motif||WD40-repeat-containing domain superfamily||WD40 repeat||Topless family||WD40 repeat, conserved site||CTLH, C-terminal LisH motif
BGIOSGA001978	-	P-loop containing nucleoside triphosphate hydrolase||Small GTPase superfamily, SAR1-type||Small GTP-binding protein domain||Small GTPase superfamily, ARF/SAR type
BGIOSGA001979	-	Nucleic acid-binding, OB-fold||Replication factor A protein 3
BGIOSGA001981	-	Protein of unknown function DUF1218
BGIOSGA001982	-	Malectin-like carbohydrate-binding domain||Serine-threonine/tyrosine-protein kinase, catalytic domain||Protein kinase, ATP binding site||Serine/threonine-protein kinase, active site||Protein kinase domain||Protein kinase-like domain superfamily
BGIOSGA001983	--	-//-
BGIOSGA001984	--	-//-
BGIOSGA001986	--	-//-
BGIOSGA001991	-	Endosulphine
BGIOSGA001992	-	RmlC-like jelly roll fold||Cupin 1||RmlC-like cupin domain superfamily||Germin, manganese binding site||Germin
BGIOSGA001993	-	RlpA-like protein, double-psi beta-barrel domain||Expansin/Lol pI||Expansin||Expansin, cellulose-binding-like domain||Expansin/pollen allergen, DPBB domain||RlpA-like domain superfamily||Expansin, cellulose-binding-like domain superfamily
BGIOSGA001994	-	RlpA-like domain superfamily||Expansin/pollen allergen, DPBB domain||Expansin, cellulose-binding-like domain superfamily||Expansin||RlpA-like protein, double-psi beta-barrel domain||Expansin/Lol pI||Expansin, cellulose-binding-like domain
BGIOSGA001996	-	GINS, helical bundle-like domain superfamily||DNA replication complex GINS protein Psf2||GINS subunit, domain A
BGIOSGA001997	-	NTF2-like domain superfamily
BGIOSGA001999	-	NTF2-like domain superfamily
BGIOSGA002001	-	AWPM-19-like
BGIOSGA002002	-	Voltage-dependent anion channel||Voltage-dependent anion channel superfamily
BGIOSGA002005	-	RWP-RK domain
BGIOSGA002008	-	Zinc finger, TAZ-type||Zinc finger, RING/FYVE/PHD-type||Zinc finger, PHD-type, conserved site||Histone acetyltransferase Rtt109/CBP||CBP/p300-type histone acetyltransferase domain||Zinc finger, ZZ-type||TAZ domain superfamily||Zinc finger, FYVE/PHD-type||Zinc finger, PHD-type
BGIOSGA002019	-	X8 domain
BGIOSGA002021	-	Myc-type, basic helix-loop-helix (bHLH) domain||Helix-loop-helix DNA-binding domain superfamily
BGIOSGA002022	-	MFS transporter superfamily||Folate-biopterin transporter||Major facilitator superfamily domain
BGIOSGA002024	-	Fungal lipase-like domain||Alpha/Beta hydrolase fold
BGIOSGA002027	-	C2 domain superfamily||C2 domain||Synaptotagmin-like mitochondrial-lipid-binding domain
BGIOSGA002028	-	D-aminoacyl-tRNA deacylase-like superfamily||D-aminoacyl-tRNA deacylase DTD
BGIOSGA002029	--	-//-
BGIOSGA002038	-	Triose phosphate/phosphoenolpyruvate translocator||Sugar phosphate transporter domain
BGIOSGA002041	--	-//-
BGIOSGA002044	--	-//-
BGIOSGA002045	--	-//-
BGIOSGA002046	-	NmrA-like domain||NAD(P)-binding domain superfamily
BGIOSGA002052	-	Glycoside hydrolase superfamily||Glycoside hydrolase, family 14
BGIOSGA002054	-	Importin-beta, N-terminal domain||Armadillo-type fold||Armadillo-like helical||CAS/CSE, C-terminal||Exportin/Importin, Cse1-like
BGIOSGA002055	--	-//-
BGIOSGA002056	--	-//-
BGIOSGA002058	-	TRAF-like||E3 ubiquitin-protein ligase SIN-like||Seven-in-absentia protein, TRAF-like domain
BGIOSGA002060	-	Synaptobrevin||Longin-like domain superfamily||Longin domain
BGIOSGA002063	-	Ubiquitin-conjugating enzyme E2||Ubiquitin-conjugating enzyme/RWD-like
BGIOSGA002064	-	Cyclin, N-terminal||Cyclin, C-terminal domain||Cyclin-like superfamily||Cyclin-like
BGIOSGA002066	-	Cyclin-like superfamily||Cyclin, N-terminal||Cyclin, C-terminal domain||Cyclin-like
BGIOSGA002067	-	DREPP family
BGIOSGA002068	-	Glycosyltransferase family 92
BGIOSGA002070	--	-//-
BGIOSGA002073	-	Ribosomal protein L12 family
BGIOSGA002074	-	Myc-type, basic helix-loop-helix (bHLH) domain||Helix-loop-helix DNA-binding domain superfamily
BGIOSGA002076	-	Nucleoside phosphorylase domain||Nucleoside phosphorylase superfamily
BGIOSGA002077	-	WD40-repeat-containing domain superfamily||WD40 repeat||WD40-repeat-containing domain||WD40 repeat, conserved site||Armadillo-type fold||WD40/YVTN repeat-like-containing domain superfamily
BGIOSGA002078	-	Small GTPase superfamily||P-loop containing nucleoside triphosphate hydrolase||Small GTP-binding protein domain||Small GTPase superfamily, Rho type
BGIOSGA002079	-	Translation initiation factor 3 complex subunit L||Proteasome component (PCI) domain
BGIOSGA002080	-	DUF3741-associated sequence motif
BGIOSGA002081	-	D-isomer specific 2-hydroxyacid dehydrogenase, NAD-binding domain conserved site 1||D-isomer specific 2-hydroxyacid dehydrogenase, catalytic domain||NAD(P)-binding domain superfamily||D-isomer specific 2-hydroxyacid dehydrogenase, NAD-binding domain
BGIOSGA002083	-	Mpv17/PMP22
BGIOSGA002090	-	Late embryogenesis abundant protein, LEA_2 subgroup
BGIOSGA002091	-	Pyruvate/Phosphoenolpyruvate kinase-like domain superfamily||Ketopantoate hydroxymethyltransferase
BGIOSGA002092	-	Pyruvate/Phosphoenolpyruvate kinase-like domain superfamily||Ketopantoate hydroxymethyltransferase
BGIOSGA002094	-	Protein of unknown function DUF4602
BGIOSGA002095	-	Plastid division protein PDV1/PDV2
BGIOSGA002096	-	S-locus glycoprotein domain||PAN/Apple domain
BGIOSGA002097	-	S-locus glycoprotein domain||Bulb-type lectin domain||PAN/Apple domain||Bulb-type lectin domain superfamily
BGIOSGA002098	-	PAN/Apple domain||Bulb-type lectin domain superfamily||Bulb-type lectin domain
BGIOSGA002099	-	Serine-threonine/tyrosine-protein kinase, catalytic domain||Protein kinase, ATP binding site||Leucine-rich repeat-containing N-terminal, plant-type||Leucine-rich repeat||Leucine-rich repeat, typical subtype||Protein kinase-like domain superfamily||Protein kinase domain||Leucine-rich repeat domain superfamily
BGIOSGA002100	-	SGNH hydrolase superfamily
BGIOSGA002101	-	GDSL lipase/esterase-like, plant||SGNH hydrolase superfamily||GDSL lipase/esterase
BGIOSGA002103	-	Domain of unknown function DUF659||Zinc finger, BED-type||HAT, C-terminal dimerisation domain||Ribonuclease H-like superfamily||Peptidase C45
BGIOSGA002104	--	-//-
BGIOSGA002105	-	V-type ATPase subunit E, C-terminal domain superfamily||V-type ATPase subunit E
BGIOSGA002108	--	-//-
BGIOSGA002109	-	GH3 family||Jasmonic acid-amido synthetase JAR1
BGIOSGA002110	-	SWEET sugar transporter
BGIOSGA002111	--	-//-
BGIOSGA002112	-	Peptidase S8 propeptide/proteinase inhibitor I9
BGIOSGA002113	--	-//-
BGIOSGA002114	-	Conserved hypothetical protein CHP01589, plant
BGIOSGA002115	-	Carbohydrate binding domain CBM49||Six-hairpin glycosidase superfamily||Glycoside hydrolase family 9||Six-hairpin glycosidase-like superfamily||Glycosyl hydrolases family 9, Asp/Glu active sites
BGIOSGA002118	-	Zinc finger, PHD-finger||Zinc finger, RING/FYVE/PHD-type||Zinc finger, FYVE/PHD-type||PWWP domain||Zinc finger, PHD-type
BGIOSGA002119	-	Zinc finger, FYVE/PHD-type||Zinc finger, PHD-type||PWWP domain||Post-SET domain||Zinc finger, RING/FYVE/PHD-type||Histone-lysine N-methyltransferase ATX||Zinc finger, PHD-type, conserved site||Zinc finger, PHD-finger||Extended PHD (ePHD) domain||SET domain
BGIOSGA002120	-	AAA+ ATPase domain||ABC transporter type 1, transmembrane domain superfamily||ABC transporter, conserved site||P-loop containing nucleoside triphosphate hydrolase||ABC transporter type 1, transmembrane domain||ABC transporter-like
BGIOSGA002123	-	Trichome birefringence-like family||PC-Esterase||PMR5 N-terminal domain
BGIOSGA002127	-	SGNH hydrolase superfamily||SGNH hydrolase-type esterase domain
BGIOSGA002128	PCF5	Transcription factor, TCP||Transcription factor TCP subgroup||-
BGIOSGA002129	-	Zinc finger, RING-type||Zinc finger, RING/FYVE/PHD-type||Zinc finger, RING-CH-type
BGIOSGA002133	-	Zinc finger, RING/FYVE/PHD-type||Zinc finger, RING-type
BGIOSGA002136	--	-//-
BGIOSGA002137	-	Basic-leucine zipper domain
BGIOSGA002138	-	Cytochrome P450||Cytochrome P450, E-class, group I||Cytochrome P450 superfamily||Cytochrome P450, conserved site
BGIOSGA002143	-	RmlC-like jelly roll fold||Potassium channel, voltage-dependent, EAG/ELK/ERG||KHA domain||Ion transport domain||Cyclic nucleotide-binding-like||Cyclic nucleotide-binding domain
BGIOSGA002144	-	At5g01610-like superfamily||Protein of unknown function DUF538
BGIOSGA002145	-	SOUL haem-binding protein||Regulatory factor, effector binding domain superfamily
BGIOSGA002148	-	Cationic amino acid transporter, C-terminal||Amino acid/polyamine transporter I
BGIOSGA002151	-	Nucleotide-binding alpha-beta plait domain superfamily||CID8-like protein, RNA recognition motif 1||Ataxin-2, C-terminal||RNA recognition motif domain||RNA-binding domain superfamily
BGIOSGA002152	-	Peptide-N4-(N-acetyl-beta-glucosaminyl)asparagine amidase A
BGIOSGA002155	-	Peptide-N4-(N-acetyl-beta-glucosaminyl)asparagine amidase A
BGIOSGA002157	-	Peptide-N4-(N-acetyl-beta-glucosaminyl)asparagine amidase A
BGIOSGA002159	-	Protein kinase domain||Protein kinase-like domain superfamily||NAF domain||Calcium/calmodulin-dependent/calcium-dependent protein kinase||Serine/threonine-protein kinase, active site||NAF/FISL domain||Protein kinase, ATP binding site
BGIOSGA002160	--	-//-
BGIOSGA002161	-	Protein kinase, ATP binding site||Serine/threonine-protein kinase, active site||Protein kinase domain||Protein kinase-like domain superfamily
BGIOSGA002164	-	DYW domain||Tetratricopeptide-like helical domain superfamily||Pentatricopeptide repeat
BGIOSGA002167	-	DNA polymerase subunit Cdc27
BGIOSGA002168	-	Domain of unknown function DUF641, plant
BGIOSGA002171	--	-//-
BGIOSGA002172	-	BES1/BZR1 plant transcription factor, N-terminal||BZR family
BGIOSGA002173	-	Major intrinsic protein, conserved site||Aquaporin-like||Major intrinsic protein||Aquaporin transporter
BGIOSGA002175	--	-//-
BGIOSGA002176	-	Major intrinsic protein||Aquaporin transporter||Aquaporin-like
BGIOSGA002177	--	-//-
BGIOSGA002182	-	Protein kinase-like domain superfamily||Protein kinase domain||Serine/threonine-protein kinase, active site||Serine-threonine/tyrosine-protein kinase, catalytic domain
BGIOSGA002185	--	-//-
BGIOSGA002186	-	Homeobox domain||START-like domain superfamily||START domain||Homeobox-like domain superfamily||MEKHLA
BGIOSGA002187	-	Autophagy-related protein 3, N-terminal||Autophagy-related protein 3||Autophagy-related protein 3, C-terminal
BGIOSGA002189	-	Alpha/beta hydrolase fold-1||Alpha/Beta hydrolase fold||Serine aminopeptidase, S33
BGIOSGA002190	--	-//-
BGIOSGA002191	--	-//-
BGIOSGA002192	-	Protein kinase-like domain superfamily||Protein kinase domain||Serine/threonine-protein kinase, active site
BGIOSGA002196	--	-//-
BGIOSGA002198	-	P-loop containing nucleoside triphosphate hydrolase||RNA helicase, DEAD-box type, Q motif||Helicase, C-terminal||Helicase superfamily 1/2, ATP-binding domain||ATP-dependent RNA helicase DEAD-box, conserved site||DEAD/DEAH box helicase domain
BGIOSGA002199	-	Prenylated rab acceptor PRA1
BGIOSGA002200	--	-//-
BGIOSGA002202	-	Density-regulated protein DRP1||SUI1 domain superfamily||SUI1 domain||Archaeal/bacterial translation initiation factor SUI1
BGIOSGA002203	-	Late embryogenesis abundant protein, LEA_2 subgroup
BGIOSGA002204	--	-//-
BGIOSGA002205	-	Serine-threonine/tyrosine-protein kinase, catalytic domain||Protein kinase, ATP binding site||Protein kinase-like domain superfamily||Protein kinase domain||Serine/threonine-protein kinase, active site
BGIOSGA002206	-	Uncharacterised protein family UPF0114
BGIOSGA002207	-	Ankyrin repeat-containing domain superfamily||Ankyrin repeat||Ankyrin repeat-containing domain||NPR1/NIM1-like, C-terminal||Regulatory protein NPR, central domain||BTB/POZ domain
BGIOSGA002208	-	IQ motif, EF-hand binding site
BGIOSGA002209	--	-//-
BGIOSGA002210	-	S-adenosyl-L-methionine-dependent methyltransferase||23S rRNA (uracil(1939)-C(5))-methyltransferase RlmD||RNA methyltransferase TrmA, conserved site||(Uracil-5)-methyltransferase family
BGIOSGA002211	-	Leucine-rich repeat domain superfamily
BGIOSGA002212	-	Pyridoxal phosphate-dependent transferase domain 1||Pyridoxal phosphate-dependent transferase, major domain||Pyridoxal phosphate-dependent transferase||Aminotransferase, class I/classII||Aminotransferases, class-I, pyridoxal-phosphate-binding site
BGIOSGA002213	-	NDRG||Alpha/Beta hydrolase fold
BGIOSGA002214	--	-//-
BGIOSGA002215	-	Myb domain||SANT/Myb domain||Zinc finger, CCHC-type||Homeobox-like domain superfamily||Myb domain, plants
BGIOSGA002217	-	Zinc finger, CCCH-type
BGIOSGA002218	-	Myb domain||SANT/Myb domain||Homeobox-like domain superfamily
BGIOSGA002219	-	Protein kinase, ATP binding site||Protein kinase-like domain superfamily||Protein kinase domain||Serine/threonine-protein kinase, active site||Aurora kinase
BGIOSGA002220	-	NAC domain||NAC domain superfamily
BGIOSGA002221	-	HAD superfamily||Acid phosphatase, class B-like||Vegetative storage protein/acid phosphatase||Acid phosphatase, plant||HAD-like superfamily
BGIOSGA002222	--	-//-
BGIOSGA002224	-	Hexokinase, N-terminal||Hexokinase, C-terminal||Hexokinase
BGIOSGA002225	-	Domain of unknown function DUF1618
BGIOSGA002227	-	Ankyrin repeat||Ankyrin repeat-containing domain superfamily||Ankyrin repeat-containing domain
BGIOSGA002229	-	Malic enzyme, conserved site||Malic enzyme, N-terminal domain superfamily||NAD(P)-binding domain superfamily||Malic enzyme, NAD-binding||Malic enzyme, N-terminal domain||Malic oxidoreductase
BGIOSGA002230	-	Integrator complex subunit 7||Armadillo-type fold
BGIOSGA002232	-	Myb domain||SANT/Myb domain||Myb domain, plants||Homeobox-like domain superfamily||Zinc finger, CCHC-type
BGIOSGA002235	-	Protein kinase, ATP binding site||AGC-kinase, C-terminal||Protein kinase domain||Protein kinase-like domain superfamily||Serine/threonine-protein kinase, active site
BGIOSGA002236	-	PAS domain superfamily||PAS domain||PAC motif
BGIOSGA002237	-	WRKY domain superfamily||WRKY domain
BGIOSGA002238	-	Ribosomal protein L25/Gln-tRNA synthetase, anti-codon-binding domain superfamily||Rossmann-like alpha/beta/alpha sandwich fold||Aminoacyl-tRNA synthetase, class I, conserved site||Glutamyl/glutaminyl-tRNA synthetase, class Ib, anti-codon binding domain||Glutaminyl-tRNA synthetase, class Ib, non-specific RNA-binding domain 2||Glutaminyl-tRNA synthetase, class Ib, non-specific RNA-binding domain, N…
BGIOSGA002239	-	Thioredoxin-like superfamily||Phosducin, thioredoxin-like domain
BGIOSGA002241	-	DEAD/DEAH box helicase domain||RNA helicase, DEAD-box type, Q motif||Helicase superfamily 1/2, ATP-binding domain||Helicase, C-terminal||P-loop containing nucleoside triphosphate hydrolase
BGIOSGA002242	-	HSP20-like chaperone||Alpha crystallin/Hsp20 domain||Small heat shock protein HSP20
BGIOSGA002243	-	Zinc finger, PHD-type, conserved site||Zinc finger, RING/FYVE/PHD-type||Zinc finger, PHD-type||Zinc finger, FYVE/PHD-type||Extended PHD (ePHD) domain||Zinc finger, PHD-finger
BGIOSGA002244	-	Inositol polyphosphate-related phosphatase||Endonuclease/exonuclease/phosphatase superfamily||Endonuclease/exonuclease/phosphatase
BGIOSGA002245	-	WRKY domain superfamily||WRKY domain
BGIOSGA002246	-	GIGANTEA
BGIOSGA002247	--	-//-
BGIOSGA002248	--	-//-
BGIOSGA002250	-	Frigida-like
BGIOSGA002251	--	-//-
BGIOSGA002252	-	DNA mismatch repair protein MutS, connector domain||DNA mismatch repair protein MutS, N-terminal||DNA mismatch repair protein MutS, C-terminal||DNA mismatch repair protein MutS, core domain superfamily||DNA mismatch repair protein MutS-like, N-terminal||DNA mismatch repair protein MutS, core||P-loop containing nucleoside triphosphate hydrolase||MutS, connector domain superfamily||DNA mismatch rep…
BGIOSGA002254	-	Zf-FLZ domain
BGIOSGA002256	-	Leucine-rich repeat||Leucine-rich repeat domain superfamily
BGIOSGA002257	-	Serine incorporator/TMS membrane protein
BGIOSGA002258	-	P-loop containing nucleoside triphosphate hydrolase||Small GTP-binding protein domain||Small GTPase superfamily
BGIOSGA002259	-	UDP-glucuronosyl/UDP-glucosyltransferase||UDP-glycosyltransferase family, conserved site
BGIOSGA002260	-	Chloramphenicol acetyltransferase-like domain superfamily||Transferase
BGIOSGA002261	--	-//-
BGIOSGA002262	-	PB1 domain||AUX/IAA protein||AUX/IAA domain
BGIOSGA002263	-	Armadillo-like helical||Protein phosphatase 2A, regulatory B subunit, B56||Armadillo-type fold
BGIOSGA002264	-	Cysteine-rich transmembrane CYSTM domain
BGIOSGA002265	-	Pyridoxal phosphate-dependent transferase||Pyridoxal phosphate-dependent transferase, major domain||Pyridoxal phosphate-dependent transferase domain 1||Aminotransferases, class-I, pyridoxal-phosphate-binding site||Aminotransferase, class I/classII
BGIOSGA002270	-	Non-haem dioxygenase N-terminal domain||Isopenicillin N synthase-like||Oxoglutarate/iron-dependent dioxygenase
BGIOSGA002272	--	-//-
BGIOSGA002273	--	-//-
BGIOSGA002279	-	Tetratricopeptide-like helical domain superfamily||Ankyrin repeat-containing domain superfamily||Ankyrin repeat-containing domain||Ankyrin repeat||Tetratricopeptide repeat
BGIOSGA002280	--	-//-
BGIOSGA002281	-	Alpha/Beta hydrolase fold||Phospholipase/carboxylesterase/thioesterase
BGIOSGA002282	-	Serine/threonine-protein kinase, active site||Protein kinase-like domain superfamily||Protein kinase domain
BGIOSGA002283	-	Zinc finger, CCCH-type superfamily||Zinc finger, CCCH-type||Prolyl 4-hydroxylase, alpha subunit||ShKT domain
BGIOSGA002284	-	Flavoprotein pyridine nucleotide cytochrome reductase||Ferredoxin reductase-type FAD-binding domain||Oxidoreductase FAD/NAD(P)-binding||Oxidoreductase, FAD-binding domain||NADH:cytochrome b5 reductase (CBR)||Riboflavin synthase-like beta-barrel
BGIOSGA002285	-	Protein of unknown function DUF4666
BGIOSGA002286	-	Basic-leucine zipper domain
BGIOSGA002288	-	Oxidoreductase FAD/NAD(P)-binding||Ferredoxin reductase-type FAD-binding domain||Basic-leucine zipper domain||Riboflavin synthase-like beta-barrel||Oxidoreductase, FAD-binding domain||NADH:cytochrome b5 reductase (CBR)
BGIOSGA002289	-	Alba-like domain superfamily||Uncharacterised conserved protein UCP030333, DNA/RNA-binding Alba-related||DNA/RNA-binding protein Alba-like
BGIOSGA002290	-	Protein of unknown function DUF393
BGIOSGA002291	-	Phospholipase D family||Phospholipase D/Transphosphatidylase||Phospholipase D, C-terminal||Phospholipase D, plant||C2 domain||C2 domain superfamily
BGIOSGA002292	-	Domain of unknown function DUF4050
BGIOSGA002293	-	P-loop containing nucleoside triphosphate hydrolase||RNA helicase, DEAD-box type, Q motif||Helicase, C-terminal||Helicase superfamily 1/2, ATP-binding domain||DEAD/DEAH box helicase domain||ATP-dependent RNA helicase DEAD-box, conserved site||WW domain superfamily||WW domain
BGIOSGA002294	-	Glycosyltransferase, ALG3
BGIOSGA002295	--	-//-
BGIOSGA002299	-	Leucine-rich repeat domain superfamily||Leucine-rich repeat-containing N-terminal, plant-type||Protein kinase, ATP binding site||Leucine-rich repeat||Serine/threonine-protein kinase, active site||Protein kinase domain||Protein kinase-like domain superfamily
BGIOSGA002300	--	-//-
BGIOSGA002301	-	Neprosin activation peptide||Neprosin
BGIOSGA002302	-	Glycosyl hydrolases 36||Glycoside hydrolase superfamily
BGIOSGA002303	-	UBA-like domain DUF1421
BGIOSGA002304	-	Pyridoxal phosphate-dependent transferase domain 1||Pyridoxal phosphate-dependent transferase, major domain||Alliinase, C-terminal||Pyridoxal phosphate-dependent transferase
BGIOSGA002305	-	Armadillo-type fold||Domain of unknown function DUF3730
BGIOSGA002306	-	Lateral organ boundaries, LOB
BGIOSGA002307	-	SANT/Myb domain||Myb domain||Myb-like domain||Homeobox-like domain superfamily
BGIOSGA002308	-	Alpha/Beta hydrolase fold||Alpha/beta hydrolase fold-1
BGIOSGA002309	--	-//-
BGIOSGA002310	-	Thioredoxin||Thioredoxin, conserved site||Thioredoxin domain||Thioredoxin-like superfamily
BGIOSGA002311	-	Protein Networked (NET), actin-binding (NAB) domain
BGIOSGA002312	-	Protein Networked (NET), actin-binding (NAB) domain
BGIOSGA002313	-	Aminotransferase-like, plant mobile domain
BGIOSGA002315	--	-//-
BGIOSGA002316	-	Sugar phosphate transporter domain
BGIOSGA002317	-	Leucine-rich repeat domain superfamily||Leucine-rich repeat-containing N-terminal, plant-type||Leucine-rich repeat||Leucine-rich repeat, typical subtype
BGIOSGA002318	-	Mini-chromosome maintenance complex-binding protein
BGIOSGA002319	-	Protein of unknown function DUF688
BGIOSGA002320	-	Protein of unknown function DUF688
BGIOSGA002322	-	HORMA domain superfamily||HORMA domain
BGIOSGA002324	--	-//-
BGIOSGA002326	--	-//-
BGIOSGA002327	-	Breast cancer type 2 susceptibility protein, helical domain||Nucleic acid-binding, OB-fold||BRCA2 helical domain superfamily||BRCA2 repeat||Tower domain||BRCA2, OB1
BGIOSGA002328	-	PPM-type phosphatase domain||PPM-type phosphatase domain superfamily
BGIOSGA002329	-	Domain of unknown function DUF4217||ATP-dependent RNA helicase DEAD-box, conserved site||DEAD/DEAH box helicase domain||Helicase, C-terminal||RNA helicase, DEAD-box type, Q motif||Helicase superfamily 1/2, ATP-binding domain||P-loop containing nucleoside triphosphate hydrolase
BGIOSGA002330	--	-//-
BGIOSGA002342	--	-//-
BGIOSGA002345	-	Thiamine pyrophosphate enzyme, central domain||DHS-like NAD/FAD-binding domain superfamily||Thiamine pyrophosphate enzyme, C-terminal TPP-binding||Thiamin diphosphate-binding fold||Thiamine pyrophosphate (TPP)-dependent enzyme||Thiamine pyrophosphate enzyme, N-terminal TPP-binding domain
BGIOSGA002347	-	Acyl-CoA oxidase/dehydrogenase, central domain||Acyl-CoA dehydrogenase/oxidase, N-terminal||Acyl-CoA dehydrogenase/oxidase C-terminal||Acyl-CoA dehydrogenase/oxidase, N-terminal and middle domain superfamily||Acyl-CoA dehydrogenase-like, C-terminal||Acyl-CoA dehydrogenase/oxidase, N-terminal domain superfamily||Acyl-CoA dehydrogenase, conserved site
BGIOSGA002348	-	Zinc finger, RING/FYVE/PHD-type||Zinc finger, RING-type
BGIOSGA002349	-	FAS1 domain||FAS1 domain superfamily
BGIOSGA002351	-	Zinc finger, PHD-type, conserved site||Transcription factor NFX1 family||Zinc finger, RING-type||Zinc finger, NF-X1-type
BGIOSGA002354	-	Phloem protein 2-like
BGIOSGA002356	-	Tetratricopeptide-like helical domain superfamily
BGIOSGA002357	-	Chaperone J-domain superfamily||DnaJ domain
BGIOSGA002365	-	Nucleotide-binding alpha-beta plait domain superfamily||Zinc finger, CCHC-type||Zinc finger, CCHC-type superfamily||RNA-binding domain superfamily||RNA recognition motif domain
BGIOSGA002366	--	-//-
BGIOSGA002368	-	Alpha/Beta hydrolase fold||Alpha/beta hydrolase fold-3
BGIOSGA002374	--	-//-
BGIOSGA002376	-	Pentatricopeptide repeat||Tetratricopeptide-like helical domain superfamily
BGIOSGA002377	H2B.6	Histone H2B||Histone-fold||-||Histone H2A/H2B/H3
BGIOSGA002378	-	F-box-like domain superfamily||Leucine-rich repeat domain superfamily
BGIOSGA002379	H2B.7	Histone H2B||-||Histone-fold||Histone H2A/H2B/H3
BGIOSGA002380	H2B.8	-||Histone-fold||Histone H2B||Histone H2A/H2B/H3
BGIOSGA002381	H2B.10	Histone H2A/H2B/H3||Histone-fold||-||Histone H2B
BGIOSGA002384	--	-//-
BGIOSGA002385	-	Metallothionein, family 15, plant
BGIOSGA002386	--	-//-
BGIOSGA002387	-	3-oxo-5-alpha-steroid 4-dehydrogenase, C-terminal
BGIOSGA002388	-	Domain of unknown function DUF4378
BGIOSGA002389	-	Metallothionein, family 15, plant
BGIOSGA002391	-	P-loop containing nucleoside triphosphate hydrolase||Virus X resistance protein-like, coiled-coil domain||NB-ARC||Leucine-rich repeat domain superfamily
BGIOSGA002393	-	Protein of unknown function DUF1677, Oryza sativa||Kelch-type beta propeller
BGIOSGA002396	--	-//-
BGIOSGA002397	-	Triosephosphate isomerase||Triosephosphate isomerase superfamily||Triosephosphate isomerase, active site||Triosephosphate isomerase, bacterial/eukaryotic||Aldolase-type TIM barrel
BGIOSGA002399	-	Zinc finger-XS domain||Uncharacterised domain XH||XS domain superfamily||XS domain
BGIOSGA002410	-	Actin family||Low-temperature-induced 78kDa/65kDa
BGIOSGA002411	-	Pentapeptide repeat
BGIOSGA002412	--	-//-
BGIOSGA002413	--	-//-
BGIOSGA002414	-	Mitochondrial glycoprotein||Mitochondrial glycoprotein superfamily
BGIOSGA002418	-	Mitochondrial glycoprotein superfamily||Mitochondrial glycoprotein
BGIOSGA002419	-	Mitochondrial carrier domain superfamily||Mitochondrial substrate/solute carrier||Mitochondrial carrier protein
BGIOSGA002421	-	SANT/Myb domain||Myb domain||Myb-like domain||Homeobox-like domain superfamily||Myb domain, plants
BGIOSGA002422	EGY2	-
BGIOSGA002424	-	DNA damage-binding protein 2||WD40 repeat||WD40-repeat-containing domain superfamily||WD40/YVTN repeat-like-containing domain superfamily||WD40 repeat, conserved site||WD40-repeat-containing domain
BGIOSGA002427	-	MIT domain superfamily||ATPase, AAA-type, core||MIT||Vps4 oligomerisation, C-terminal||ATPase, AAA-type, conserved site||AAA+ ATPase domain||P-loop containing nucleoside triphosphate hydrolase
BGIOSGA002429	--	-//-
BGIOSGA002430	--	-//-
BGIOSGA002431	-	PB1 domain
BGIOSGA002432	-	Enolase-like, C-terminal domain superfamily||Mandelate racemase/muconate lactonizing enzyme, N-terminal domain||Mandelate racemase/muconate lactonizing enzyme, C-terminal||Enolase-like, N-terminal||Enolase C-terminal domain-like||Enolase-like superfamily
BGIOSGA002433	--	-//-
BGIOSGA002434	--	-//-
BGIOSGA002436	--	-//-
BGIOSGA002437	-	Wall-associated receptor kinase, C-terminal||Serine/threonine-protein kinase, active site||Wall-associated receptor kinase, galacturonan-binding domain||Protein kinase-like domain superfamily||Protein kinase domain||Protein kinase, ATP binding site
BGIOSGA002441	-	Protein kinase, ATP binding site||Wall-associated receptor kinase, C-terminal||Wall-associated receptor kinase, galacturonan-binding domain||Serine/threonine-protein kinase, active site||Protein kinase-like domain superfamily||Protein kinase domain
BGIOSGA002442	--	-//-
BGIOSGA002446	-	EF-hand domain pair||EF-hand domain||EF-Hand 1, calcium-binding site
BGIOSGA002447	-	Glycoside hydrolase family 10 domain||Carbohydrate-binding, CenC-like||Glycoside hydrolase superfamily||Galactose-binding-like domain superfamily
BGIOSGA002448	-	Glycoside hydrolase superfamily||Glycosyl hydrolases family 10, active site||Glycoside hydrolase family 10 domain||Galactose-binding-like domain superfamily
BGIOSGA002449	-	Protein of unknown function DUF761, plant
BGIOSGA002450	-	Peptidyl-tRNA hydrolase||Peptidyl-tRNA hydrolase, conserved site||Peptidyl-tRNA hydrolase superfamily
BGIOSGA002451	-	Zinc finger C2H2 superfamily||Zinc finger C2H2-type
BGIOSGA002452	-	Mediator of RNA polymerase II transcription subunit 22||MED22 superfamily
BGIOSGA002455	-	Bowman-Birk type proteinase inhibitor||Proteinase inhibitor I12, Bowman-Birk
BGIOSGA002456	-	Proteinase inhibitor I12, Bowman-Birk||Bowman-Birk type proteinase inhibitor
BGIOSGA002458	--	-//-
BGIOSGA002459	NRR	NPR1/NH1-interacting protein
BGIOSGA002460	--	-//-
BGIOSGA002461	-	Cation efflux protein, cytoplasmic domain||Cation efflux protein, cytoplasmic domain superfamily||Cation efflux protein||Cation efflux transmembrane domain superfamily
BGIOSGA002462	--	-//-
BGIOSGA002463	-	Ribosomal protein L34Ae||Protein of unknown function DUF1666
BGIOSGA002464	-	Protein Casparian strip integrity factor 1/2
BGIOSGA002465	--	-//-
BGIOSGA002466	-	Transmembrane protein 214
BGIOSGA002467	-	ABA DEFICIENT 4-like
BGIOSGA002468	-	S1/P1 nuclease||Phospholipase C/P1 nuclease domain superfamily
BGIOSGA002469	-	SANT/Myb domain||Myb domain||Homeobox-like domain superfamily
BGIOSGA002471	-	SUF system FeS cluster assembly, SufD||SUF system FeS cluster assembly, SufBD superfamily||SUF system FeS cluster assembly, SufBD
BGIOSGA002475	--	-//-
BGIOSGA002477	-	Proteinase inhibitor I12, Bowman-Birk||Bowman-Birk type proteinase inhibitor
BGIOSGA002478	-	Bowman-Birk type proteinase inhibitor||Proteinase inhibitor I12, Bowman-Birk
BGIOSGA002480	-	Proteinase inhibitor I12, Bowman-Birk||Bowman-Birk type proteinase inhibitor
BGIOSGA002481	-	Proteinase inhibitor I12, Bowman-Birk||Bowman-Birk type proteinase inhibitor
BGIOSGA002482	-	Bowman-Birk type proteinase inhibitor||Proteinase inhibitor I12, Bowman-Birk
BGIOSGA002489	-	ABC-2 type transporter||ABC transporter-like||AAA+ ATPase domain||ABC transporter, conserved site||P-loop containing nucleoside triphosphate hydrolase
BGIOSGA002490	--	-//-
BGIOSGA002491	--	-//-
BGIOSGA002492	--	-//-
BGIOSGA002493	--	-//-
BGIOSGA002494	-	Zinc finger, RING/FYVE/PHD-type||Zinc finger, RING-CH-type||Protein of unknown function DUF3675||E3 ubiquitin-protein ligase MARCH-like
BGIOSGA002495	-	Eukaryotic translation initiation factor 3 subunit A||Proteasome component (PCI) domain
BGIOSGA002497	--	-//-
BGIOSGA002498	-	Translation protein, beta-barrel domain superfamily||Alanyl-tRNA synthetase, class IIc, N-terminal||Alanyl-tRNA synthetase, class IIc, core domain||Threonyl/alanyl tRNA synthetase, class II-like, putative editing domain superfamily||Threonyl/alanyl tRNA synthetase, SAD
BGIOSGA002499	-	Methionyl/Valyl/Leucyl/Isoleucyl-tRNA synthetase, anticodon-binding||Aminoacyl-tRNA synthetase, class Ia, anticodon-binding||Methionyl/Leucyl tRNA synthetase||Aminoacyl-tRNA synthetase, class I, conserved site||Valyl/Leucyl/Isoleucyl-tRNA synthetase, editing domain||Aminoacyl-tRNA synthetase, class Ia||Leucyl-tRNA synthetase, editing domain||Leucine-tRNA ligase||Rossmann-like alpha/beta/alpha san…
BGIOSGA002503	-	Glycosyltransferase 61
BGIOSGA002504	-	Glycosyltransferase 61
BGIOSGA002505	-	Glycosyltransferase 61
BGIOSGA002506	-	Glycosyltransferase 61
BGIOSGA002507	-	Glycosyltransferase 61
BGIOSGA002508	-	Transcription factor Spt20
BGIOSGA002509	-	Translation elongation factor EF1A/initiation factor IF2gamma, C-terminal||Zinc finger, RanBP2-type superfamily||Zinc finger, RanBP2-type||Transcription factor, GTP-binding domain||P-loop containing nucleoside triphosphate hydrolase||Translation protein, beta-barrel domain superfamily||Translation elongation factor EFTu/EF1A, C-terminal
BGIOSGA002512	--	-//-
BGIOSGA002515	--	-//-
BGIOSGA002516	-	HhH-GPD domain||DNA glycosylase
BGIOSGA002517	--	-//-
BGIOSGA002519	--	-//-
BGIOSGA002524	--	-//-
BGIOSGA002527	-	Armadillo||Armadillo-like helical||Armadillo-type fold
BGIOSGA002528	-	Major intrinsic protein, conserved site||Aquaporin-like||Aquaporin transporter||Major intrinsic protein
BGIOSGA002529	-	Domain of unknown function DUF1664
BGIOSGA002530	--	-//-
BGIOSGA002531	--	-//-
BGIOSGA002532	--	-//-
BGIOSGA002533	-	Helix-loop-helix DNA-binding domain superfamily||Myc-type, basic helix-loop-helix (bHLH) domain
BGIOSGA002534	-	Cyclophilin-like domain superfamily||Cyclophilin-type peptidyl-prolyl cis-trans isomerase||Cyclophilin-type peptidyl-prolyl cis-trans isomerase domain
BGIOSGA002536	-	Leucine-rich repeat||Leucine-rich repeat domain superfamily
BGIOSGA002538	-	S-receptor-like serine/threonine-protein kinase||Protein kinase, ATP binding site||Serine-threonine/tyrosine-protein kinase, catalytic domain||Serine/threonine-protein kinase, active site||Protein kinase-like domain superfamily||Protein kinase domain
BGIOSGA002539	--	-//-
BGIOSGA002541	-	Paired amphipathic helix||Paired amphipathic helix superfamily
BGIOSGA002542	-	Sin3, C-terminal||Histone deacetylase interacting domain||Paired amphipathic helix superfamily||Paired amphipathic helix
BGIOSGA002543	-	Domain of unknown function DUF3506
BGIOSGA002544	-	AP-5 complex subunit beta-1
BGIOSGA002545	-	Mediator of RNA polymerase II transcription subunit 32
BGIOSGA002546	-	Serine-threonine/tyrosine-protein kinase, catalytic domain||Protein kinase domain||Protein kinase-like domain superfamily||Serine/threonine-protein kinase, active site
BGIOSGA002547	-	Peroxisomal membrane protein 14||Peroxisome membrane anchor protein Pex14p, N-terminal||Winged helix-like DNA-binding domain superfamily
BGIOSGA002548	-	DXP reductoisomerase C-terminal domain||1-deoxy-D-xylulose 5-phosphate reductoisomerase, C-terminal||NAD(P)-binding domain superfamily||DXP reductoisomerase, C-terminal domain superfamily||1-deoxy-D-xylulose 5-phosphate reductoisomerase||1-deoxy-D-xylulose 5-phosphate reductoisomerase, N-terminal
BGIOSGA002549	--	-//-
BGIOSGA002550	--	-//-
BGIOSGA002551	-	NmrA-like domain||NAD(P)-binding domain superfamily
BGIOSGA002554	-	Carbohydrate kinase PfkB||Ribokinase-like
BGIOSGA002555	-	FeS cluster biogenesis||FeS cluster insertion, C-terminal, conserved site||FeS cluster insertion protein||HesB-like domain superfamily
BGIOSGA002556	-	Chloramphenicol acetyltransferase-like domain superfamily||Transferase
BGIOSGA002558	-	De-etiolated protein 1, Det1
BGIOSGA002560	-	Protein kinase domain||Protein kinase-like domain superfamily||Tyrosine-protein kinase, catalytic domain||Serine-threonine/tyrosine-protein kinase, catalytic domain||Tyrosine-protein kinase, active site
BGIOSGA002561	-	EXPERA domain||Emopamil-binding protein
BGIOSGA002562	-	Snf7 family
BGIOSGA002563	-	Light regulated Lir1
BGIOSGA002564	-	Phosphoesterase||Alkaline phosphatase-like, alpha/beta/alpha
BGIOSGA002566	--	-//-
BGIOSGA002569	-	Rab-GTPase-TBC domain||Rab-GTPase-TBC domain superfamily
BGIOSGA002571	-	Multicopper oxidase, type 1||Multicopper oxidase, type 3||Cupredoxin||Multicopper oxidase, type 2
BGIOSGA002572	--	-//-
BGIOSGA002573	-	SUZ domain||R3H domain||R3H domain superfamily
BGIOSGA002574	-	Ribosomal protein S5/S7, eukaryotic/archaeal||Ribosomal protein S7 domain superfamily||Ribosomal protein S7 domain||Ribosomal protein S5/S7||Ribosomal protein S7, conserved site
BGIOSGA002575	-	Domain of unknown function DUF1664
BGIOSGA002576	-	Pyridoxal phosphate-dependent decarboxylase||Pyridoxal phosphate-dependent transferase domain 1||Pyridoxal phosphate-dependent transferase, major domain||Pyridoxal phosphate-dependent transferase
BGIOSGA002579	-	HAD-like superfamily||Enolase-phosphatase E1||HAD superfamily
BGIOSGA002581	-	Nucleotide-binding alpha-beta plait domain superfamily||Immunoglobulin-like fold||Filamin/ABP280 repeat||Filamin/ABP280 repeat-like||RNA recognition motif domain||RNA-binding domain superfamily||Immunoglobulin E-set||Zinc finger, CCCH-type
BGIOSGA002582	-	DnaJ domain||DnaJ domain, conserved site||Chaperone J-domain superfamily
BGIOSGA002583	--	-//-
BGIOSGA002586	--	-//-
BGIOSGA002587	-	Shikimate kinase/gluconokinase||P-loop containing nucleoside triphosphate hydrolase
BGIOSGA002588	-	SNF2-like, N-terminal domain superfamily||Helicase, C-terminal||Helicase superfamily 1/2, ATP-binding domain||SNF2-related, N-terminal domain||P-loop containing nucleoside triphosphate hydrolase
BGIOSGA002589	-	MFS transporter superfamily||Proton-dependent oligopeptide transporter family||PTR2 family proton/oligopeptide symporter, conserved site
BGIOSGA002590	-	Integrator complex subunit 7
BGIOSGA002591	--	-//-
BGIOSGA002592	--	-//-
BGIOSGA002594	-	Zinc finger, RING/FYVE/PHD-type||Tetratricopeptide-like helical domain superfamily||Zinc finger, RING-type, conserved site||Zinc finger, RING-type
BGIOSGA002596	-	Ricin B-like lectins
BGIOSGA002598	-	Sas10 C-terminal domain||Sas10/Utp3/C1D
BGIOSGA002599	-	Kinesin-like protein
BGIOSGA002601	-	P-loop containing nucleoside triphosphate hydrolase||Leucine-rich repeat domain superfamily
BGIOSGA002602	-	Retrieval of early ER protein Rer1
BGIOSGA002603	-	FATC domain||Phosphatidylinositol 3/4-kinase, conserved site||Phosphatidylinositol 3-/4-kinase, catalytic domain||Phosphatidylinositol 3-/4-kinase, catalytic domain superfamily||PIK-related kinase||Armadillo-type fold||Protein kinase-like domain superfamily
BGIOSGA002608	-	Tetratricopeptide-like helical domain superfamily||Pentatricopeptide repeat
BGIOSGA002609	-	Zinc finger, RING/FYVE/PHD-type||Isopenicillin N synthase-like
BGIOSGA002610	-	Metallo-beta-lactamase||Ribonuclease Z/Hydroxyacylglutathione hydrolase-like
BGIOSGA002611	-	Ribonuclease Z/Hydroxyacylglutathione hydrolase-like||Metallo-beta-lactamase
BGIOSGA002613	-	Twin-arginine translocation pathway, signal sequence||Exostosin-like
BGIOSGA002614	--	-//-
BGIOSGA002616	-	Peptidase S9A, prolyl oligopeptidase||Alpha/Beta hydrolase fold||Peptidase S9, prolyl oligopeptidase, catalytic domain||Peptidase S9A, N-terminal domain
BGIOSGA002618	-	Achaete-scute transcription factor-related||Helix-loop-helix DNA-binding domain superfamily||Myc-type, basic helix-loop-helix (bHLH) domain
BGIOSGA002620	-	Protein of unknown function DUF936, plant
BGIOSGA002621	-	HD domain||HD/PDEase domain
BGIOSGA002626	-	PHO1, SPX domain||EXS, C-terminal||SPX domain
BGIOSGA002627	-	Thiolase, active site||Thiolase, conserved site||Thiolase-like||Thiolase, C-terminal||Thiolase, N-terminal||Thiolase||Thiolase, acyl-enzyme intermediate active site
BGIOSGA002630	-	FFD box||LSM domain superfamily||TFG box||DFDF domain||Lsm14-like, N-terminal||FDF domain
BGIOSGA002631	-	Zinc finger, BED-type||hAT-like transposase, RNase-H fold||UspA||Rossmann-like alpha/beta/alpha sandwich fold||Ribonuclease H-like superfamily||HAT, C-terminal dimerisation domain
BGIOSGA002633	--	-//-
BGIOSGA002634	--	-//-
BGIOSGA002635	--	-//-
BGIOSGA002640	-	CALMODULIN-BINDING PROTEIN60
BGIOSGA002641	-	Adaptor protein Cbl, N-terminal domain superfamily
BGIOSGA002644	-	Osmotin/thaumatin-like superfamily||Protein kinase, ATP binding site||Thaumatin family||Serine/threonine-protein kinase, active site||Thaumatin, conserved site||Protein kinase domain||Protein kinase-like domain superfamily
BGIOSGA002645	--	-//-
BGIOSGA002646	--	-//-
BGIOSGA002647	--	-//-
BGIOSGA002648	--	-//-
BGIOSGA002649	--	-//-
BGIOSGA002653	-	EamA domain||WAT1-related protein
BGIOSGA002654	-	Aldolase-type TIM barrel||P-loop containing nucleoside triphosphate hydrolase||Helicase, C-terminal||Helicase superfamily 1/2, ATP-binding domain||DEAD/DEAH box helicase domain||Double-stranded RNA-binding domain||Helicase-associated domain||Fructose-bisphosphate aldolase, class-I||Domain of unknown function DUF1605
BGIOSGA002655	-	Phosphatidyl serine synthase
BGIOSGA002656	-	Virus X resistance protein-like, coiled-coil domain||Leucine-rich repeat domain superfamily
BGIOSGA002658	-	Leucine-rich repeat domain superfamily||Leucine-rich repeat, cysteine-containing subtype||F-box domain||F-box-like domain superfamily
BGIOSGA002661	-	Phenol hydroxylase reductase||Riboflavin synthase-like beta-barrel||Ferredoxin reductase-type FAD-binding domain||Oxidoreductase FAD/NAD(P)-binding
BGIOSGA002662	-	Protein of unknown function DUF4228, plant
BGIOSGA002663	-	Protein-lysine N-methyltransferase Efm4/METTL10||S-adenosyl-L-methionine-dependent methyltransferase||Methyltransferase domain
BGIOSGA002664	-	Glycosyl transferase, family 14
BGIOSGA002681	-	Heavy metal-associated domain superfamily||Heavy metal-associated domain, HMA
BGIOSGA002682	--	-//-
BGIOSGA002683	-	WD40/YVTN repeat-like-containing domain superfamily||WD40-repeat-containing domain||WD40 repeat, conserved site||WD40 repeat||WD40-repeat-containing domain superfamily
BGIOSGA002684	-	Ubiquitin-conjugating enzyme/RWD-like||Ubiquitin-conjugating enzyme E2
BGIOSGA002685	-	Multicopper oxidase, type 3||Multicopper oxidase, type 1||Multicopper oxidase, copper-binding site||Cupredoxin||Multicopper oxidase, type 2
BGIOSGA002690	-	Multicopper oxidase, type 1||Multicopper oxidase, type 3||Cupredoxin||Multicopper oxidase, type 2
BGIOSGA002691	-	Homeobox-like domain superfamily||SANT/Myb domain||Protein of unknown function DUF3326||Myb domain
BGIOSGA002693	-	Bowman-Birk type proteinase inhibitor||Proteinase inhibitor I12, Bowman-Birk
BGIOSGA002694	-	Serine/threonine-protein kinase, active site||Protein kinase-like domain superfamily||Protein kinase domain||Serine-threonine/tyrosine-protein kinase, catalytic domain
BGIOSGA002696	-	RmlC-like jelly roll fold||Mannose-6-phosphate isomerase, type I||RmlC-like cupin domain superfamily||Phosphomannose isomerase, type I, conserved site||Mannose-6-phosphate isomerase
BGIOSGA002698	-	Phospholipase C/P1 nuclease domain superfamily||S1/P1 nuclease
BGIOSGA002700	-	C2 domain superfamily||Synaptotagmin-like mitochondrial-lipid-binding domain||C2 domain
BGIOSGA002703	-	LOB domain-containing protein||Lateral organ boundaries, LOB
BGIOSGA002704	-	Glycosyl hydrolase, all-beta||Galactose mutarotase, N-terminal barrel||Glycosyl hydrolases family 31, active site||Glycosyl hydrolases family 31, conserved site||Glycoside hydrolase family 31, N-terminal domain||Glycoside hydrolase superfamily||Glycoside hydrolase family 31||Galactose mutarotase-like domain superfamily
BGIOSGA002706	--	-//-
BGIOSGA002707	--	-//-
BGIOSGA002708	-	AP2/ERF domain||DNA-binding domain superfamily||AP2/ERF domain superfamily
BGIOSGA002709	-	Signal peptidase complex subunit 3
BGIOSGA002711	-	Protein of unknown function DUF1639
BGIOSGA002712	-	DUF3741-associated sequence motif||Domain of unknown function DUF4378
BGIOSGA002713	-	MFS transporter superfamily||Sugar/inositol transporter||Major facilitator superfamily domain||Major facilitator, sugar transporter-like||Sugar transporter, conserved site
BGIOSGA002714	-	Ribonuclease Z/Hydroxyacylglutathione hydrolase-like||Metallo-beta-lactamase||Winged helix-like DNA-binding domain superfamily
BGIOSGA002717	-	Protein kinase-like domain superfamily||Protein kinase domain||Leucine-rich repeat-containing N-terminal, plant-type||Leucine-rich repeat domain superfamily
BGIOSGA002718	--	-//-
BGIOSGA002719	-	Fatty acid hydroxylase
BGIOSGA002720	-	CALMODULIN-BINDING PROTEIN60
BGIOSGA002722	-	HSP20-like chaperone||Alpha crystallin/Hsp20 domain||Small heat shock protein HSP20
BGIOSGA002724	-	Protein kinase, ATP binding site||Serine-threonine/tyrosine-protein kinase, catalytic domain||Protein kinase domain||Protein kinase-like domain superfamily||Wall-associated receptor kinase, C-terminal||Serine/threonine-protein kinase, active site||Wall-associated receptor kinase, galacturonan-binding domain
BGIOSGA002729	-	Wall-associated receptor kinase, galacturonan-binding domain||Wall-associated receptor kinase, C-terminal
BGIOSGA002733	-	Protein kinase, ATP binding site||Protein kinase domain||Protein kinase-like domain superfamily||Wall-associated receptor kinase, galacturonan-binding domain||Wall-associated receptor kinase, C-terminal||Serine/threonine-protein kinase, active site
BGIOSGA002734	-	Protein of unknown function DUF789
BGIOSGA002735	-	Peptidase C26||Class I glutamine amidotransferase-like||Glutamine amidotransferase
BGIOSGA002736	-	Reticulon
BGIOSGA002743	-	Translation protein SH3-like domain superfamily||Ribosomal protein L26/L24, eukaryotic/archaeal||Ribosomal protein L2, domain 2||KOW||Ribosomal protein L24/L26, conserved site
BGIOSGA002744	-	Peptidase family A1 domain||Aspartic peptidase domain superfamily||Xylanase inhibitor, N-terminal||Xylanase inhibitor, C-terminal||CND41-like||Aspartic peptidase, active site||Aspartic peptidase A1 family
BGIOSGA002745	-	Malectin-like carbohydrate-binding domain||Leucine-rich repeat domain superfamily
BGIOSGA002746	-	Ribosomal protein L2, domain 2||Ribosomal protein L26/L24, eukaryotic/archaeal||KOW||Ribosomal protein L24/L26, conserved site||Translation protein SH3-like domain superfamily
BGIOSGA002747	-	AP2/ERF domain||DNA-binding domain superfamily||AP2/ERF domain superfamily||B3 DNA binding domain||DNA-binding pseudobarrel domain superfamily
BGIOSGA002748	-	DNA-binding domain superfamily||AP2/ERF domain||AP2/ERF domain superfamily||B3 DNA binding domain||DNA-binding pseudobarrel domain superfamily
BGIOSGA002753	-	AP2/ERF domain superfamily||AP2/ERF domain||DNA-binding domain superfamily||DNA-binding pseudobarrel domain superfamily||B3 DNA binding domain
BGIOSGA002754	--	-//-
BGIOSGA002755	-	CGI121/TPRKB superfamily||CGI121/TPRKB
BGIOSGA002756	-	Glycosyl transferase, family 1||Glycosyltransferase subfamily 4-like, N-terminal domain
BGIOSGA002757	-	Major facilitator superfamily domain||PTR2 family proton/oligopeptide symporter, conserved site||Proton-dependent oligopeptide transporter family||MFS transporter superfamily
BGIOSGA002759	-	Parallel beta-helix repeat||Pectin lyase fold/virulence factor||Serine/threonine-protein kinase, active site||Glycoside hydrolase, family 28||Pectin lyase fold||Protein kinase domain||Protein kinase-like domain superfamily
BGIOSGA002761	-	Vacuolar import/degradation protein Vid24
BGIOSGA002762	-	M-phase phosphoprotein 6
BGIOSGA002763	--	-//-
BGIOSGA002764	-	Protein of unknown function DUF3681
BGIOSGA002766	-	Protein of unknown function DUF3681
BGIOSGA002767	-	Protein of unknown function DUF3681
BGIOSGA002769	-	Protein of unknown function DUF3681
BGIOSGA002774	-	TFIIS/LEDGF domain superfamily||Transcription factor IIS, N-terminal
BGIOSGA002775	-	Rhomboid-like superfamily||Peptidase S54, rhomboid||Peptidase S54, rhomboid domain
BGIOSGA002777	-	Zinc finger, UBR-type
BGIOSGA002779	-	Brix domain||Ribosome biogenesis protein BRX1
BGIOSGA002780	-	Protein of unknown function DUF1677, Oryza sativa
BGIOSGA002785	H2B.4	Histone H2A/H2B/H3||-||Histone-fold||Histone H2B
BGIOSGA002786	-	Terpenoid cyclases/protein prenyltransferase alpha-alpha toroid||PFTB repeat
BGIOSGA002787	-	Protein-tyrosine phosphatase-like, PTPLA
BGIOSGA002790	-	Protein-tyrosine phosphatase-like, PTPLA
BGIOSGA002794	--	-//-
BGIOSGA002795	-	Membrane insertase YidC/ALB3/OXA1/COX18||Membrane insertase YidC/Oxa1, C-terminal
BGIOSGA002796	-	Nucleophile aminohydrolases, N-terminal||Gamma-glutamyltranspeptidase
BGIOSGA002797	-	Nucleophile aminohydrolases, N-terminal||Gamma-glutamyltranspeptidase
BGIOSGA002798	-	Gamma-glutamyltranspeptidase
BGIOSGA002799	--	-//-
BGIOSGA002800	-	Short-chain dehydrogenase/reductase SDR||NAD(P)-binding domain superfamily
BGIOSGA002801	-	Pentatricopeptide repeat||Tetratricopeptide-like helical domain superfamily
BGIOSGA002803	-	Gamma-glutamyltranspeptidase||Nucleophile aminohydrolases, N-terminal
BGIOSGA002805	-	Leucine-rich repeat domain superfamily||Serine-threonine/tyrosine-protein kinase, catalytic domain||Leucine-rich repeat-containing N-terminal, plant-type||Leucine-rich repeat||Leucine-rich repeat, typical subtype||Protein kinase-like domain superfamily
BGIOSGA002807	-	Protein kinase, ATP binding site||Leucine-rich repeat-containing N-terminal, plant-type||Protein kinase domain||Protein kinase-like domain superfamily||Leucine-rich repeat, typical subtype||Leucine-rich repeat||Serine/threonine-protein kinase, active site||Leucine-rich repeat domain superfamily
BGIOSGA002810	H2B.5	Histone H2A/H2B/H3||Histone H2B||-||Histone-fold
BGIOSGA002811	-	Aspartate-tRNA ligase, type 1||GAD domain||Aspartyl/Asparaginyl-tRNA synthetase, class IIb||OB-fold nucleic acid binding domain, AA-tRNA synthetase-type||Nucleic acid-binding, OB-fold||Aminoacyl-tRNA synthetase, class II||GAD-like domain superfamily||Aminoacyl-tRNA synthetase, class II (D/K/N)
BGIOSGA002817	-	Small auxin-up RNA
BGIOSGA002818	-	Dirigent protein
BGIOSGA002819	-	Malectin-like carbohydrate-binding domain||Serine-threonine/tyrosine-protein kinase, catalytic domain||Protein kinase, ATP binding site||Serine/threonine-protein kinase, active site||Protein kinase-like domain superfamily||Protein kinase domain
BGIOSGA002820	--	-//-
BGIOSGA002828	-	PLAC8 motif-containing protein
BGIOSGA002829	-	Armadillo-type fold||Armadillo||Armadillo-like helical||Importin subunit alpha
BGIOSGA002830	-	Serine carboxypeptidases, histidine active site||Alpha/Beta hydrolase fold||Peptidase S10, serine carboxypeptidase||Serine carboxypeptidase, serine active site
BGIOSGA002833	-	Helix-loop-helix DNA-binding domain superfamily||Myc-type, basic helix-loop-helix (bHLH) domain
BGIOSGA002839	--	-//-
BGIOSGA002842	--	-//-
BGIOSGA002843	--	-//-
BGIOSGA002844	-	RNA-binding domain superfamily||RNA recognition motif domain||Zinc finger, RanBP2-type superfamily||Nucleotide-binding alpha-beta plait domain superfamily
BGIOSGA002845	-	Uncharacterised protein family UPF0363||Tetratricopeptide-like helical domain superfamily
BGIOSGA002846	-	AP2/ERF domain||DNA-binding domain superfamily||AP2/ERF domain superfamily
BGIOSGA002848	-	Protein of unknown function DUF4228, plant
BGIOSGA002850	-	SNase-like, OB-fold superfamily||Staphylococcal nuclease (SNase-like), OB-fold||Thermonuclease active site
BGIOSGA002851	-	Staphylococcal nuclease (SNase-like), OB-fold||GPI-GlcNAc transferase complex, PIG-H component, conserved domain||SNase-like, OB-fold superfamily
BGIOSGA002852	-	Saposin B type, region 2||Saposin B type domain||Saposin-like type B, region 1||Saposin||Saposin-like
BGIOSGA002853	-	Ribosome-inactivating protein type 1/2||Ribosome-inactivating protein, subdomain 1||Ribosome-inactivating protein, subdomain 2||Ribosome-inactivating protein superfamily||Ribosome-inactivating protein
BGIOSGA002854	--	-//-
BGIOSGA002855	-	Zinc finger, RING/FYVE/PHD-type||Zinc finger, RING-type, conserved site||Zinc finger, RING-type
BGIOSGA002856	-	WD40-repeat-containing domain superfamily||WD40 repeat||WD40/YVTN repeat-like-containing domain superfamily
BGIOSGA002857	-	Putative O-fucosyltransferase, plant||GDP-fucose protein O-fucosyltransferase
BGIOSGA002858	-	Homeobox-like domain superfamily||Myb domain||SANT/Myb domain
BGIOSGA002860	-	G-patch domain
BGIOSGA002861	-	Leucine-rich repeat, typical subtype||Leucine-rich repeat||Serine/threonine-protein kinase, active site||Protein kinase-like domain superfamily||Protein kinase domain||Leucine-rich repeat domain superfamily||Protein kinase, ATP binding site||Leucine-rich repeat-containing N-terminal, plant-type
BGIOSGA002862	-	Universal stress protein A||UspA||Rossmann-like alpha/beta/alpha sandwich fold
BGIOSGA002863	-	Pentatricopeptide repeat||Tetratricopeptide-like helical domain superfamily
BGIOSGA002865	-	Sugar phosphate transporter domain||Triose phosphate/phosphoenolpyruvate translocator
BGIOSGA002866	-	Secretory peroxidase||Peroxidase, active site||Haem peroxidase||Haem peroxidase, plant/fungal/bacterial||Plant peroxidase
BGIOSGA002867	-	Embryo-specific ATS3||PLAT/LH2 domain superfamily
BGIOSGA002869	-	Vicinal oxygen chelate (VOC) domain||Glyoxalase/fosfomycin resistance/dioxygenase domain||Glyoxalase/Bleomycin resistance protein/Dihydroxybiphenyl dioxygenase
BGIOSGA002871	-	ABC transporter type 1, transmembrane domain superfamily||ABC transporter type 1, transmembrane domain
BGIOSGA002872	-	ABC transporter type 1, transmembrane domain||ABC transporter-like||Thioredoxin-like superfamily||ABC transporter type 1, transmembrane domain superfamily||AAA+ ATPase domain||Glutaredoxin||ABC transporter, conserved site||P-loop containing nucleoside triphosphate hydrolase
BGIOSGA002873	-	Glutaredoxin||Glutaredoxin, PICOT-like||Monothiol glutaredoxin-related||Thioredoxin-like superfamily
BGIOSGA002874	-	Domain of unknown function DUF1618
BGIOSGA002875	-	UDP-glycosyltransferase family, conserved site||UDP-glucuronosyl/UDP-glucosyltransferase
BGIOSGA002876	-	UDP-glucuronosyl/UDP-glucosyltransferase||UDP-glycosyltransferase family, conserved site
BGIOSGA002877	-	UDP-glucuronosyl/UDP-glucosyltransferase||UDP-glycosyltransferase family, conserved site
BGIOSGA002878	-	NPH3 domain
BGIOSGA002879	-	Myb domain||SANT/Myb domain||Myb domain, plants||Homeobox-like domain superfamily
BGIOSGA002880	-	Protein of unknown function DUF2921
BGIOSGA002881	-	LIS1 homology motif||WD40/YVTN repeat-like-containing domain superfamily||WD40 repeat, conserved site||WD40-repeat-containing domain||WD40 repeat||WD40-repeat-containing domain superfamily
BGIOSGA002882	-	Peptidase C19, ubiquitin carboxyl-terminal hydrolase||Zinc finger, UBP-type||Ubiquitin-associated domain||UBA-like superfamily||Zinc finger, RING/FYVE/PHD-type||Ubiquitin specific protease domain||Papain-like cysteine peptidase superfamily||Ubiquitinyl hydrolase||Ubiquitin specific protease, conserved site
BGIOSGA002883	-	RecQ mediated genome instability protein, N-terminal||RecQ mediated genome instability protein, DUF1767
BGIOSGA002884	-	Protein of unknown function DUF92, TMEM19
BGIOSGA002886	-	Zinc finger, RING/FYVE/PHD-type||Zinc finger, RING-type
BGIOSGA002887	-	Leucine-rich repeat domain superfamily||NB-ARC||P-loop containing nucleoside triphosphate hydrolase
BGIOSGA002888	-	SNARE||Syntaxin-5, N-terminal, Sly1p-binding domain||Syntaxin/epimorphin, conserved site||Target SNARE coiled-coil homology domain
BGIOSGA002889	--	-//-
BGIOSGA002890	-	Translocation and assembly module TamB
BGIOSGA002891	-	Enhancer of polycomb-like, N-terminal
BGIOSGA002892	-	Heat shock protein 70kD, peptide-binding domain superfamily||Heat shock protein 70 family||Heat shock protein 70kD, C-terminal domain superfamily
BGIOSGA002896	--	-//-
BGIOSGA002897	-	Spatacsin||Spatacsin, C-terminal domain
BGIOSGA002898	-	Protein kinase-like domain superfamily
BGIOSGA002899	-	BING4, C-terminal domain||WD40/YVTN repeat-like-containing domain superfamily||WD40 repeat, conserved site||WD40-repeat-containing domain||WD40 repeat||WD40-repeat-containing domain superfamily
BGIOSGA002900	--	-//-
BGIOSGA002902	-	Cytochrome P450||Cytochrome P450, E-class, group I||Cytochrome P450 superfamily||Cytochrome P450, conserved site
BGIOSGA002903	-	F-box-like domain superfamily||F-box domain||Domain unknown function DUF295
BGIOSGA002904	--	-//-
BGIOSGA002906	-	P-loop containing nucleoside triphosphate hydrolase||Polyribonucleotide 5'-hydroxyl-kinase Clp1, P-loop domain
BGIOSGA002907	--	-//-
BGIOSGA002908	-	Domain of unknown function DUF1747||Structure-specific recognition protein||High mobility group box domain||SSRP1 domain superfamily||SSRP1 domain||High mobility group box domain superfamily||FACT complex subunit POB3-like, N-terminal PH domain||PH-like domain superfamily
BGIOSGA002910	-	Chloramphenicol acetyltransferase-like domain superfamily||Transferase
BGIOSGA002911	-	WD40/YVTN repeat-like-containing domain superfamily||WD40 repeat, conserved site||F-box-like domain superfamily||G-protein beta WD-40 repeat||WD40-repeat-containing domain||WD40 repeat||WD40-repeat-containing domain superfamily
BGIOSGA002912	-	RmlC-like jelly roll fold||Cysteine oxygenase/2-aminoethanethiol dioxygenase||RmlC-like cupin domain superfamily
BGIOSGA002913	-	WRKY domain||WRKY domain superfamily
BGIOSGA002918	--	-//-
BGIOSGA002919	--	-//-
BGIOSGA002921	--	-//-
BGIOSGA002922	-	Tyrosine-protein kinase ephrin type A/B receptor-like
BGIOSGA002923	-	WD40 repeat, conserved site||G-protein beta WD-40 repeat||WD40-repeat-containing domain||WD40/YVTN repeat-like-containing domain superfamily||WD40-repeat-containing domain superfamily||WD40 repeat
BGIOSGA002924	-	Isopenicillin N synthase-like||Oxoglutarate/iron-dependent dioxygenase||Non-haem dioxygenase N-terminal domain
BGIOSGA002926	-	TauD/TfdA-like domain
BGIOSGA002927	-	AUX/IAA domain||PB1 domain||AUX/IAA protein
BGIOSGA002928	-	Domain of unknown function DUF4005||IQ motif, EF-hand binding site
BGIOSGA002929	-	Ribosomal protein L12 family||Ribosomal protein P1/P2, N-terminal domain
BGIOSGA002930	-	Peptidase M16, N-terminal||Metalloenzyme, LuxS/M16 peptidase-like||Peptidase M16, C-terminal
BGIOSGA002932	-	ATP-dependent 6-phosphofructokinase||Phosphofructokinase superfamily||Pyrophosphate-dependent phosphofructokinase TP0108-type||Phosphofructokinase domain
BGIOSGA002933	--	-//-
BGIOSGA002937	-	Protein ALWAYS EARLY, plant||Protein LIN-9/Protein ALWAYS EARLY||SANT domain||Homeobox-like domain superfamily||SANT/Myb domain||DIRP domain
BGIOSGA002938	-	Thioredoxin-like superfamily||Glutaredoxin-like, plant II||Glutaredoxin
BGIOSGA002939	-	Zinc finger C2H2 superfamily||Zinc finger C2H2-type
BGIOSGA002943	-	Myc-type, basic helix-loop-helix (bHLH) domain||Helix-loop-helix DNA-binding domain superfamily
BGIOSGA002944	-	Alkaline-phosphatase-like, core domain superfamily||Alkaline phosphatase-like, alpha/beta/alpha||Type I phosphodiesterase/nucleotide pyrophosphatase/phosphate transferase
BGIOSGA002945	-	Cytochrome P450||Cytochrome P450 superfamily||Cytochrome P450, conserved site||Cytochrome P450, E-class, group I
BGIOSGA002946	--	-//-
BGIOSGA002947	--	-//-
BGIOSGA002948	-	Polyketide cyclase/dehydrase||START-like domain superfamily
BGIOSGA002950	-	PurE domain||Rudiment single hybrid motif||ATP-grasp fold, ATP-dependent carboxylate-amine ligase-type||Phosphoribosylaminoimidazole carboxylase, ATPase subunit||ATP-grasp fold||ATP-grasp fold, subdomain 1||Phosphoribosylaminoimidazole carboxylase, fungi/plant||Class I PurE||PurE domain superfamily
BGIOSGA002951	-	Ketol-acid reductoisomerase
BGIOSGA002953	-	RNA-recognition motif (RRM) Nup35-type domain||Nucleotide-binding alpha-beta plait domain superfamily||Nucleoporin, NUP53||RNA-binding domain superfamily
BGIOSGA002954	MT3A	Metallothionein-like protein 3
BGIOSGA002955	-	Protein kinase, ATP binding site||Protein kinase-like domain superfamily||Protein kinase domain||Serine/threonine-protein kinase, active site
BGIOSGA002956	-	Glycosyl transferase, family 14
BGIOSGA002958	--	-//-
BGIOSGA002959	-	Phosphatidylethanolamine-binding protein, eukaryotic||PEBP-like superfamily||Phosphatidylethanolamine-binding, conserved site||Phosphatidylethanolamine-binding protein
BGIOSGA002963	-	WD40-repeat-containing domain superfamily||WD40 repeat||WD40/YVTN repeat-like-containing domain superfamily
BGIOSGA002964	-	WD40 repeat, conserved site||WD40-repeat-containing domain||WD40/YVTN repeat-like-containing domain superfamily||WD40-repeat-containing domain superfamily||WD40 repeat
BGIOSGA002967	-	Ribosomal protein L5, conserved site||Ribosomal protein L5||Ribosomal protein L5, C-terminal||Ribosomal protein L5 domain superfamily||Ribosomal protein L5, N-terminal
BGIOSGA002968	-	ClpP/crotonase-like domain superfamily||Enoyl-CoA hydratase/isomerase
BGIOSGA002969	-	Haem peroxidase||Peroxidase, active site||Haem peroxidase, plant/fungal/bacterial||Plant peroxidase||Secretory peroxidase||Peroxidases heam-ligand binding site
BGIOSGA002971	--	-//-
BGIOSGA002977	-	WH2 domain||SCAR/WAVE family
BGIOSGA002978	-	Pyruvate/Phosphoenolpyruvate kinase-like domain superfamily||Phosphoenolpyruvate carboxylase, His active site||Phosphoenolpyruvate carboxylase, bacterial/plant-type||Phosphoenolpyruvate carboxylase||Phosphoenolpyruvate carboxylase, Lys active site
BGIOSGA002979	-	GPI mannosyltransferase
BGIOSGA002981	-	14-3-3 domain||14-3-3 domain superfamily||14-3-3 protein
BGIOSGA002984	-	Phospho-N-acetylmuramoyl-pentapeptide transferase||Glycosyl transferase, family 4
BGIOSGA002985	-	Helicase, C-terminal||Helicase superfamily 1/2, ATP-binding domain||AAA+ ATPase domain||P-loop containing nucleoside triphosphate hydrolase||DNA/RNA helicase, ATP-dependent, DEAH-box type, conserved site||Domain of unknown function DUF1605
BGIOSGA002986	-	EF-hand domain||EF-Hand 1, calcium-binding site||Sodium/calcium exchanger membrane region||EF-hand domain pair
BGIOSGA002988	--	-//-
BGIOSGA002990	-	Bromodomain||NET domain superfamily||NET domain||Putative transcription factor GTE, bromodomain||Bromodomain-like superfamily
BGIOSGA002991	-	Ferritin-like superfamily||Protein of unknown function DUF455
BGIOSGA002992	--	-//-
BGIOSGA002993	-	GDSL lipase/esterase-like, plant||GDSL lipase/esterase||SGNH hydrolase superfamily
BGIOSGA002994	-	GDSL lipase/esterase||SGNH hydrolase superfamily||GDSL lipase/esterase-like, plant
BGIOSGA002998	-	GDSL lipase/esterase-like, plant||SGNH hydrolase superfamily
BGIOSGA002999	-	GDSL lipase/esterase-like, plant||SGNH hydrolase superfamily||GDSL lipase/esterase
BGIOSGA003003	-	GDSL lipase/esterase-like, plant
BGIOSGA003009	-	DJ-1/PfpI||Class I glutamine amidotransferase-like
BGIOSGA003011	-	DJ-1/PfpI||Class I glutamine amidotransferase-like||Protein/nucleic acid deglycase DJ-1
BGIOSGA003012	-	DNA glycosylase||Permuted single zf-CXXC unit||Endonuclease III-like, iron-sulphur cluster loop motif||HhH-GPD domain||Demeter, RRM-fold domain||Helix-turn-helix, base-excision DNA repair, C-terminal
BGIOSGA003013	-	Myc-type, basic helix-loop-helix (bHLH) domain||Helix-loop-helix DNA-binding domain superfamily
BGIOSGA003014	-	Tetratricopeptide-like helical domain superfamily||Tetratricopeptide repeat 1||Tetratricopeptide repeat-containing domain||Tetratricopeptide repeat
BGIOSGA003016	--	-//-
BGIOSGA003017	-	Vesicle transport protein, Got1/SFT2-like||Vesicle transport protein SFT2
BGIOSGA003019	--	-//-
BGIOSGA003021	-	Ribosomal protein S6 superfamily||Ribosomal protein S6
BGIOSGA003022	--	-//-
BGIOSGA003024	-	NTF2-like domain superfamily||Protein of unknown function DUF2358
BGIOSGA003031	-	Protein kinase, ATP binding site||Bulb-type lectin domain||S-receptor-like serine/threonine-protein kinase||S-locus glycoprotein domain||Bulb-type lectin domain superfamily||PAN/Apple domain||Serine/threonine-protein kinase, active site||Protein kinase domain||Protein kinase-like domain superfamily
BGIOSGA003032	-	AP2/ERF domain superfamily||DNA-binding domain superfamily||AP2/ERF domain
BGIOSGA003033	-	Cysteine alpha-hairpin motif superfamily
BGIOSGA003034	-	Mitochondrial carrier domain superfamily||Mitochondrial substrate/solute carrier
BGIOSGA003035	-	Flavin monooxygenase FMO||Flavin monooxygenase-like||FAD/NAD(P)-binding domain superfamily
BGIOSGA003036	-	Smr domain||Domain of unknown function DUF1771||Smr domain superfamily
BGIOSGA003037	-	GTPase Der, C-terminal KH-domain-like||K homology domain-like, alpha/beta||GTP binding domain||Small GTP-binding protein domain||P-loop containing nucleoside triphosphate hydrolase
BGIOSGA003038	-	Tic22-like
BGIOSGA003040	-	Reticulon
BGIOSGA003041	-	Programmed cell death protein 7
BGIOSGA003042	-	Voltage-dependent anion channel superfamily||Voltage-dependent anion channel
BGIOSGA003046	-	NAD(P)-binding domain superfamily||Short-chain dehydrogenase/reductase SDR
BGIOSGA003047	-	Protein kinase domain||Protein kinase-like domain superfamily||Serine/threonine-protein kinase, active site||Serine-threonine/tyrosine-protein kinase, catalytic domain||Protein kinase, ATP binding site
BGIOSGA003048	-	Small GTP-binding protein domain||P-loop containing nucleoside triphosphate hydrolase||Small GTPase superfamily
BGIOSGA003060	-	SANT/Myb domain||Myb domain||Homeobox-like domain superfamily
BGIOSGA003061	-	GAT domain||ENTH/VHS||VHS domain||GAT domain superfamily
BGIOSGA003062	-	Protein EMBRYONIC FLOWER 1
BGIOSGA003063	-	Thioesterase domain||HotDog domain superfamily
BGIOSGA003064	-	Thioesterase domain||HotDog domain superfamily
BGIOSGA003065	-	Ubiquitin-conjugating enzyme E2||Ubiquitin-conjugating enzyme/RWD-like
BGIOSGA003067	-	PB1 domain||AUX/IAA protein||AUX/IAA domain
BGIOSGA003068	--	-//-
BGIOSGA003070	-	Protein kinase, ATP binding site||Protein kinase-like domain superfamily||Protein kinase domain||Serine/threonine-protein kinase, active site
BGIOSGA003071	-	Domain of unknown function DUF828||Pleckstrin-like, plant
BGIOSGA003072	-	Cyclic phosphodiesterase||Protein kinase A anchor protein, nuclear localisation signal domain||K Homology domain, type 1||K Homology domain||K Homology domain, type 1 superfamily
BGIOSGA003073	-	Aquaporin-like||Major intrinsic protein, conserved site||Major intrinsic protein||Aquaporin transporter
BGIOSGA003075	-	tRNase Z endonuclease||Ribonuclease Z/BN||Ribonuclease Z/Hydroxyacylglutathione hydrolase-like
BGIOSGA003076	-	VHS domain||ENTH domain||Armadillo-type fold||Tepsin, ENTH/VHS domain||ENTH/VHS
BGIOSGA003077	-	Ubiquitin-conjugating enzyme E2||Ubiquitin-conjugating enzyme/RWD-like
BGIOSGA003078	-	Aldehyde/histidinol dehydrogenase||Histidinol dehydrogenase||Histidinol dehydrogenase, conserved site||Histidinol dehydrogenase, monofunctional
BGIOSGA003079	-	Chromatin modification-related protein Eaf6
BGIOSGA003083	-	DNA-binding pseudobarrel domain superfamily||B3 DNA binding domain
BGIOSGA003084	--	-//-
BGIOSGA003085	-	Pectinesterase inhibitor domain||Invertase/pectin methylesterase inhibitor domain superfamily||Pectin lyase fold||Pectinesterase, Asp active site||Pectinesterase, catalytic||Pectin lyase fold/virulence factor
BGIOSGA003086	-	Late embryogenesis abundant protein, LEA_2 subgroup
BGIOSGA003088	-	SOUL haem-binding protein||Regulatory factor, effector binding domain superfamily
BGIOSGA003090	-	K Homology domain, type 1||K Homology domain, type 1 superfamily||K Homology domain
BGIOSGA003092	--	-//-
BGIOSGA003093	-	PB1 domain||AUX/IAA domain||DNA-binding pseudobarrel domain superfamily||Auxin response factor||B3 DNA binding domain
BGIOSGA003094	-	ABI family
BGIOSGA003095	-	Protein NLP, PB1 domain||PB1 domain||RWP-RK domain
BGIOSGA003096	-	Casparian strip membrane protein domain||Casparian strip membrane protein
BGIOSGA003099	-	Aminotransferase-like, PLP-dependent enzymes||Aminotransferase class IV||Aminodeoxychorismate lyase, class IV
BGIOSGA003100	-	Nucleic acid-binding, OB-fold
BGIOSGA003102	-	Translation initiation factor, beta propellor-like domain||Sof1-like protein||WD40 repeat, conserved site||WD40 repeat||WD40-repeat-containing domain superfamily||WD40/YVTN repeat-like-containing domain superfamily||G-protein beta WD-40 repeat||WD40-repeat-containing domain
BGIOSGA003104	-	DnaJ domain||Chaperone DnaJ, C-terminal||HSP40/DnaJ peptide-binding||Chaperone J-domain superfamily||DnaJ domain, conserved site
BGIOSGA003109	-	Leucine-rich repeat-containing N-terminal, plant-type||Protein kinase, ATP binding site||Leucine-rich repeat domain superfamily||Protein kinase domain||Protein kinase-like domain superfamily||Leucine-rich repeat||Serine/threonine-protein kinase, active site
BGIOSGA003117	--	-//-
BGIOSGA003122	-	Zinc finger C2H2-type||Zinc finger C2H2 superfamily
BGIOSGA003123	-	Optic atrophy 3-like
BGIOSGA003125	-	50S ribosomal protein L18Ae/60S ribosomal protein L20 and L18a
BGIOSGA003134	-	WRKY domain||WRKY domain superfamily
BGIOSGA003137	-	NTF2-like domain superfamily
BGIOSGA003138	-	Isocitrate/isopropylmalate dehydrogenase, conserved site||Isocitrate dehydrogenase NADP-dependent||Isopropylmalate dehydrogenase-like domain
BGIOSGA003139	-	SAP domain superfamily||SAP domain
BGIOSGA003143	-	Isoprenoid synthase domain superfamily||Polyprenyl synthetase, conserved site||Polyprenyl synthetase
BGIOSGA003144	--	-//-
BGIOSGA003146	-	Heavy metal-associated domain, HMA||Heavy metal-associated domain superfamily
BGIOSGA003147	-	Heavy metal-associated domain, HMA||Heavy metal-associated domain superfamily
BGIOSGA003148	--	-//-
BGIOSGA003152	-	HAD-like superfamily||HAD superfamily||HAD-superfamily hydrolase, subfamily IG, 5'-nucleotidase
BGIOSGA003153	-	Protein of unknown function DUF3769
BGIOSGA003154	-	Translation protein, beta-barrel domain superfamily||Ribosomal protein L3, conserved site||Ribosomal protein L3, bacterial/organelle-type||Ribosomal protein L3
BGIOSGA003155	--	-//-
BGIOSGA003157	-	Serine/threonine-protein kinase, active site||Protein kinase-like domain superfamily||Protein kinase domain||Protein kinase, ATP binding site
BGIOSGA003158	-	U1-C, C2H2-type zinc finger||Zinc finger C2H2 superfamily||Matrin/U1-C-like, C2H2-type zinc finger||Zinc finger, CCCH-type superfamily||Zinc finger, CCCH-type
BGIOSGA003166	-	Armadillo||Armadillo-like helical||Importin subunit alpha||Importin-alpha, importin-beta-binding domain superfamily||Atypical Arm repeat||Importin-alpha, importin-beta-binding domain||Armadillo-type fold
BGIOSGA003167	--	-//-
BGIOSGA003169	-	Alpha/Beta hydrolase fold||Fungal lipase-like domain
BGIOSGA003171	--	-//-
BGIOSGA003172	-	Epoxide hydrolase-like||Alpha/Beta hydrolase fold||Alpha/beta hydrolase fold-1
BGIOSGA003173	-	Alpha/Beta hydrolase fold||Epoxide hydrolase-like
BGIOSGA003181	--	-//-
BGIOSGA003184	-	Protein kinase-like domain superfamily||Protein kinase domain||Serine/threonine-protein kinase, active site||Protein kinase, ATP binding site
BGIOSGA003188	-	P-loop containing nucleoside triphosphate hydrolase||Leucine-rich repeat, typical subtype||Leucine-rich repeat||NB-ARC||Leucine-rich repeat domain superfamily
BGIOSGA003191	-	Purine-rich element binding protein family
BGIOSGA003192	-	Protein Casparian strip integrity factor 1/2
BGIOSGA003193	-	Zinc finger, C3HC4 RING-type||Zinc finger, RING-type||Zinc finger, RING/FYVE/PHD-type
BGIOSGA003194	-	NAD(P)-binding domain superfamily
BGIOSGA003197	-	TRAM/LAG1/CLN8 homology domain
BGIOSGA003198	--	-//-
BGIOSGA003201	-	Peroxidases heam-ligand binding site||Secretory peroxidase||Peroxidase, active site||Haem peroxidase||Haem peroxidase, plant/fungal/bacterial||Plant peroxidase
BGIOSGA003202	-	Mediator complex, subunit Med27
BGIOSGA003203	-	Pre-mRNA-processing factor 6/Prp1/STA1||HAT (Half-A-TPR) repeat||PRP1 splicing factor, N-terminal||Tetratricopeptide-like helical domain superfamily
BGIOSGA003205	--	-//-
BGIOSGA003206	--	-//-
BGIOSGA003208	-	Pre-mRNA-splicing factor SPF27
BGIOSGA003209	-	Geranylgeranyl reductase, plant/cyanobacteria||FAD/NAD(P)-binding domain superfamily
BGIOSGA003210	--	-//-
BGIOSGA003211	-	Winged helix-like DNA-binding domain superfamily||Winged helix DNA-binding domain superfamily||Protein of unknown function DM15||La-type HTH domain
BGIOSGA003212	-	Zinc finger, RING/FYVE/PHD-type||Zinc finger, RING-type
BGIOSGA003215	--	-//-
BGIOSGA003217	-	S-adenosyl-L-methionine-dependent methyltransferase||DNA methylase, N-6 adenine-specific, conserved site||MT-A70-like
BGIOSGA003218	-	Rpn11/EIF3F, C-terminal||JAB1/MPN/MOV34 metalloenzyme domain||MPN domain||26S Proteasome non-ATPase regulatory subunit 14
BGIOSGA003221	-	Tyrosine-protein kinase, catalytic domain||Protein kinase-like domain superfamily||Serine-threonine/tyrosine-protein kinase, catalytic domain||Protein kinase, ATP binding site
BGIOSGA003224	-	DNA topoisomerase, type IIA, subunit B||Ribosomal protein S5 domain 2-type fold||Histidine kinase/HSP90-like ATPase||Histidine kinase/HSP90-like ATPase superfamily||DNA topoisomerase, type IIA, conserved site||Ribosomal protein S5 domain 2-type fold, subgroup||DNA gyrase B subunit, C-terminal||DNA gyrase subunit B, TOPRIM domain||DNA topoisomerase, type IIA, subunit B, C-terminal||DNA topoisomera…
BGIOSGA003227	-	Peptidase S54, rhomboid domain||UBA-like superfamily||Ubiquitin-associated domain
BGIOSGA003228	--	-//-
BGIOSGA003231	-	NB-ARC||Leucine-rich repeat domain superfamily||Virus X resistance protein-like, coiled-coil domain||P-loop containing nucleoside triphosphate hydrolase
BGIOSGA003233	-	Secretory peroxidase||Peroxidases heam-ligand binding site||Haem peroxidase||Plant peroxidase||Haem peroxidase, plant/fungal/bacterial
BGIOSGA003235	--	-//-
BGIOSGA003236	-	THIF-type NAD/FAD binding fold||Ubiquitin activating enzyme, alpha domain superfamily||Ubiquitin-activating enzyme E1, Cys active site||Ubiquitin-activating enzyme||E2 binding||NEDD8-activating enzyme E1 catalytic subunit
BGIOSGA003238	--	-//-
BGIOSGA003240	-	Ubiquitin-conjugating enzyme E2||Ubiquitin-conjugating enzyme/RWD-like||Ubiquitin-conjugating enzyme, active site
BGIOSGA003241	-	BSD domain superfamily||BSD domain
BGIOSGA003242	-	DnaJ domain||Tetratricopeptide-like helical domain superfamily||Tetratricopeptide repeat-containing domain||Chaperone J-domain superfamily||Tetratricopeptide repeat
BGIOSGA003244	-	FAD/NAD(P)-binding domain superfamily||Pyridine nucleotide-disulphide oxidoreductase, class-II
BGIOSGA003245	-	FAD/NAD(P)-binding domain superfamily
BGIOSGA003248	-	Expansin||Expansin/Lol pI||RlpA-like protein, double-psi beta-barrel domain||Expansin, cellulose-binding-like domain||Expansin/pollen allergen, DPBB domain||RlpA-like domain superfamily||Expansin, cellulose-binding-like domain superfamily
BGIOSGA003249	-	Isocitrate/isopropylmalate dehydrogenase, conserved site||Isocitrate dehydrogenase NAD-dependent||Isopropylmalate dehydrogenase-like domain
BGIOSGA003251	-	Zinc finger, RING-type||Zinc finger, RING/FYVE/PHD-type
BGIOSGA003252	-	Zinc finger, Dof-type
BGIOSGA003253	--	-//-
BGIOSGA003255	-	DnaJ domain||Chaperone J-domain superfamily
BGIOSGA003256	-	Peptidase S1, PA clan||PDZ superfamily
BGIOSGA003257	--	-//-
BGIOSGA003258	-	Peptidase S8/S53 domain||Peptidase S8, subtilisin, Ser-active site||Peptidase S8 propeptide/proteinase inhibitor I9 superfamily||Peptidase S8 propeptide/proteinase inhibitor I9||Peptidase S8/S53 domain superfamily||Cucumisin-like catalytic domain||Peptidase S8, subtilisin-related
BGIOSGA003259	-	Palmitoyltransferase, DHHC domain
BGIOSGA003260	-	Magnesium-protoporphyrin IX monomethyl ester [oxidative] cyclase||Rubrerythrin||Ferritin-like superfamily
BGIOSGA003261	-	Winged helix DNA-binding domain superfamily||Proteasome component (PCI) domain
BGIOSGA003262	CAM3	EF-hand domain||-||EF-Hand 1, calcium-binding site||EF-hand domain pair
BGIOSGA003264	-	MFS transporter superfamily||Major facilitator superfamily||Major facilitator superfamily domain
BGIOSGA003265	-	Transcription factor TGA like domain||Basic-leucine zipper domain
BGIOSGA003268	-	Pentacotripeptide-repeat region of PRORP||Pentatricopeptide repeat||Tetratricopeptide-like helical domain superfamily
BGIOSGA003269	-	F-box domain||F-box-like domain superfamily
BGIOSGA003276	-	Trimeric LpxA-like superfamily||Hexapeptide repeat
BGIOSGA003277	--	-//-
BGIOSGA003286	-	Cyclophilin-type peptidyl-prolyl cis-trans isomerase domain||Cyclophilin-type peptidyl-prolyl cis-trans isomerase, conserved site||Cyclophilin-like domain superfamily||Cyclophilin-type peptidyl-prolyl cis-trans isomerase
BGIOSGA003288	--	-//-
BGIOSGA003289	-	Snf7 family
BGIOSGA003290	-	Amine oxidase||FAD/NAD(P)-binding domain superfamily||Protoporphyrinogen oxidase
BGIOSGA003292	IAA4	-||AUX/IAA domain||AUX/IAA protein||PB1 domain
BGIOSGA003295	-	Leucine-rich repeat domain superfamily||F-box domain||F-box-like domain superfamily
BGIOSGA003302	-	Proteolipid membrane potential modulator
BGIOSGA003306	-	WRKY domain||WRKY domain superfamily
BGIOSGA003307	--	-//-
BGIOSGA003309	-	Pyridoxal phosphate-dependent transferase||Pyridoxal phosphate-dependent transferase, major domain
BGIOSGA003310	-	Pyridoxal phosphate-dependent transferase
BGIOSGA003313	-	Ankyrin repeat-containing domain superfamily||Ankyrin repeat-containing domain||SBP domain superfamily||SBP domain
BGIOSGA003314	-	Plant organelle RNA recognition domain
BGIOSGA003317	-	Protein kinase domain||Protein kinase-like domain superfamily||Serine/threonine-protein kinase, active site||Protein kinase, ATP binding site
BGIOSGA003318	-	Pectin lyase fold||Glycoside hydrolase, family 28||Parallel beta-helix repeat||Pectin lyase fold/virulence factor
BGIOSGA003319	-	EamA domain||WAT1-related protein
BGIOSGA003320	-	AAA-type ATPase, N-terminal domain
BGIOSGA003321	-	EamA domain||WAT1-related protein
BGIOSGA003325	--	-//-
BGIOSGA003328	-	IGR protein motif
BGIOSGA003330	--	-//-
BGIOSGA003332	--	-//-
BGIOSGA003333	--	-//-
BGIOSGA003336	--	-//-
BGIOSGA003337	-	KNOX1||KNOX2
BGIOSGA003338	-	Homeobox-like domain superfamily||Homeobox, conserved site||ELK domain||Homeobox KN domain||Homeobox domain
BGIOSGA003339	-	FAM91, C-terminal domain||FAM91, N-terminal domain
BGIOSGA003340	-	UspA||Rossmann-like alpha/beta/alpha sandwich fold||Universal stress protein A
BGIOSGA003341	-	Protein of unknown function DUF616
BGIOSGA003342	-	Protein of unknown function DUF4228, plant
BGIOSGA003343	--	-//-
BGIOSGA003344	-	Endosulphine
BGIOSGA003348	--	-//-
BGIOSGA003349	--	-//-
BGIOSGA003350	--	-//-
BGIOSGA003351	-	Heavy metal-associated domain, HMA||Heavy metal-associated domain superfamily
BGIOSGA003352	-	Mono-/di-acylglycerol lipase, N-terminal||Alpha/Beta hydrolase fold||Fungal lipase-like domain
BGIOSGA003354	-	Protein kinase domain||Protein kinase-like domain superfamily||S-receptor-like serine/threonine-protein kinase||Serine-threonine/tyrosine-protein kinase, catalytic domain
BGIOSGA003355	--	-//-
BGIOSGA003356	-	Serine-threonine/tyrosine-protein kinase, catalytic domain||Protein kinase, ATP binding site||Protein kinase domain||Protein kinase-like domain superfamily||Serine/threonine-protein kinase, active site
BGIOSGA003357	-	Zinc finger, RING/FYVE/PHD-type||Zinc finger, RING-type
BGIOSGA003358	-	Zinc finger, RING-type||Zinc finger, RING/FYVE/PHD-type
BGIOSGA003359	-	Tyrosine specific protein phosphatases domain||Dual specificity protein phosphatase domain||Dual specificity phosphatase||Phosphatidylinositol 3-/4-kinase, catalytic domain superfamily||Dual specificity protein phosphatase PHS1||Protein kinase-like domain superfamily||Protein-tyrosine phosphatase-like||Actin-fragmin kinase, catalytic domain||Dual specificity phosphatase, catalytic domain||Protein…
BGIOSGA003361	-	Pectinesterase, catalytic||Pectin lyase fold/virulence factor||Pectinesterase inhibitor domain||Invertase/pectin methylesterase inhibitor domain superfamily||Pectin lyase fold||Pectinesterase, Asp active site
BGIOSGA003363	-	Six-hairpin glycosidase superfamily||Glycoside hydrolase family 9||Glycoside hydrolase family 9, His active site||Six-hairpin glycosidase-like superfamily
BGIOSGA003364	-	AP2/ERF domain superfamily||DNA-binding domain superfamily||AP2/ERF domain
BGIOSGA003366	--	-//-
BGIOSGA003367	-	P-loop containing nucleoside triphosphate hydrolase||Leucine-rich repeat domain superfamily||NB-ARC
BGIOSGA003369	-	Serine aminopeptidase, S33||Alpha/Beta hydrolase fold||Alpha/beta hydrolase fold-1
BGIOSGA003370	-	RNA recognition motif domain||RNA-binding domain superfamily||Nucleotide-binding alpha-beta plait domain superfamily
BGIOSGA003371	-	DSS1/SEM1
BGIOSGA003372	-	AT4G37440_like
BGIOSGA003373	-	Alpha/beta hydrolase fold-1||Alpha/Beta hydrolase fold||Serine aminopeptidase, S33
BGIOSGA003375	-	Alpha/Beta hydrolase fold||Serine aminopeptidase, S33
BGIOSGA003377	--	-//-
BGIOSGA003379	-	UbiB domain||Protein kinase-like domain superfamily||UbiB domain, ADCK3-like
BGIOSGA003381	--	-//-
BGIOSGA003386	-	FAM192A/Fyv6, N-terminal
BGIOSGA003388	-	Protein kinase, ATP binding site||Serine/threonine-protein kinase, active site||Protein kinase domain||Protein kinase-like domain superfamily
BGIOSGA003395	-	Peroxidases heam-ligand binding site||Secretory peroxidase||Peroxidase, active site||Haem peroxidase||Plant peroxidase||Haem peroxidase, plant/fungal/bacterial
BGIOSGA003398	-	Plant peroxidase||Haem peroxidase, plant/fungal/bacterial||Haem peroxidase||Peroxidase, active site||Secretory peroxidase||Peroxidases heam-ligand binding site
BGIOSGA003401	-	Haem peroxidase||Peroxidase, active site||Haem peroxidase, plant/fungal/bacterial||Plant peroxidase||Secretory peroxidase||Peroxidases heam-ligand binding site
BGIOSGA003402	-	Secretory peroxidase||Peroxidases heam-ligand binding site||Haem peroxidase||Peroxidase, active site||Plant peroxidase||Haem peroxidase, plant/fungal/bacterial
BGIOSGA003403	-	Peroxidases heam-ligand binding site||Secretory peroxidase||Haem peroxidase||Plant peroxidase||Haem peroxidase, plant/fungal/bacterial
BGIOSGA003405	-	BCNT-C domain||SWR1-complex protein 5/Craniofacial development protein
BGIOSGA003406	-	START-like domain superfamily||Coenzyme Q-binding protein COQ10, START domain
BGIOSGA003409	-	YTH domain
BGIOSGA003410	-	GDSL lipase/esterase-like, plant||GDSL lipase/esterase||SGNH hydrolase superfamily
BGIOSGA003411	-	GDSL lipase/esterase-like, plant||GDSL lipase/esterase||SGNH hydrolase superfamily
BGIOSGA003415	-	GDSL lipase/esterase||SGNH hydrolase superfamily||GDSL lipase/esterase-like, plant
BGIOSGA003417	-	Golgi apparatus membrane protein TVP23-like
BGIOSGA003418	-	Six-hairpin glycosidase superfamily||Glycosyl hydrolase family 100||Six-hairpin glycosidase-like superfamily
BGIOSGA003419	-	Serine carboxypeptidase, serine active site||Peptidase S10, serine carboxypeptidase||Alpha/Beta hydrolase fold
BGIOSGA003420	--	-//-
BGIOSGA003431	--	-//-
BGIOSGA003432	-	FAD/NAD(P)-binding domain superfamily||FAD/NAD-linked reductase, dimerisation domain superfamily||FAD/NAD(P)-binding domain||Pyridine nucleotide-disulphide oxidoreductase, dimerisation domain||Pyridine nucleotide-disulphide oxidoreductase, class I, active site||Pyridine nucleotide-disulphide oxidoreductase, class I||Dihydrolipoamide dehydrogenase
BGIOSGA003433	-	P-loop containing nucleoside triphosphate hydrolase||Small GTPase superfamily, SAR1-type||Small GTP-binding protein domain||Small GTPase superfamily, ARF/SAR type
BGIOSGA003434	-	Histone-fold||Transcription initiation factor IID, subunit 13
BGIOSGA003435	-	USP8 dimerisation domain||MPN domain||JAB1/MPN/MOV34 metalloenzyme domain
[truncated: 22,103 more rows]

## Sheet: lcd1.specific_exp
Gene stable ID	Name	Gene description
BGIOSGA000124	-	Lecithin:cholesterol/phospholipid:diacylglycerol acyltransferase||Alpha/Beta hydrolase fold
BGIOSGA000162	--	-//-
BGIOSGA000170	-	Transcription factor, NFYB/HAP3, conserved site||Histone-fold||Transcription factor CBF/NF-Y/archaeal histone domain
BGIOSGA000437	-	UDP-glucuronosyl/UDP-glucosyltransferase
BGIOSGA000575	--	-//-
BGIOSGA000781	-	ABI family
BGIOSGA000862	--	-//-
BGIOSGA000914	-	Tetratricopeptide-like helical domain superfamily||Pentatricopeptide repeat
BGIOSGA000970	-	Two pore domain potassium channel||Potassium channel domain
BGIOSGA001047	-	Bulb-type lectin domain superfamily||PAN/Apple domain||Bulb-type lectin domain||S-locus glycoprotein domain
BGIOSGA001048	-	S-receptor-like serine/threonine-protein kinase||Bulb-type lectin domain||S-locus glycoprotein domain||Bulb-type lectin domain superfamily||Serine/threonine-protein kinase, active site||PAN/Apple domain||Protein kinase domain||Protein kinase-like domain superfamily
BGIOSGA001052	-	S-locus glycoprotein domain||Bulb-type lectin domain||EGF-like domain||PAN/Apple domain||Bulb-type lectin domain superfamily
BGIOSGA001163	--	-//-
BGIOSGA001213	-	Ubiquitin-activating enzyme||Ubiquitin-like modifier-activating enzyme Atg7
BGIOSGA001236	-	ABC-2 type transporter||ABC transporter-like||ATP-binding cassette transporter, PDR-like subfamily G, domain 2||ABC-transporter N-terminal domain||P-loop containing nucleoside triphosphate hydrolase||AAA+ ATPase domain||Plant PDR ABC transporter associated
BGIOSGA001672	-	Rapid ALkalinization Factor
BGIOSGA001874	-	FAD-binding, type 2, subdomain 1||Oxygen oxidoreductase covalent FAD-binding site||FAD-binding, type 2-like superfamily||FAD linked oxidase, N-terminal
BGIOSGA001891	--	-//-
BGIOSGA001946	-	Zinc finger, Dof-type
BGIOSGA002130	-	Zinc finger, RING-type||Zinc finger, RING/FYVE/PHD-type
BGIOSGA002314	-	Pentatricopeptide repeat||Tetratricopeptide-like helical domain superfamily
BGIOSGA002337	--	-//-
BGIOSGA002472	-	Multicopper oxidase, copper-binding site||Multicopper oxidase, type 3||Multicopper oxidase, type 1||Cupredoxin||Multicopper oxidase, type 2
BGIOSGA002473	-	Multicopper oxidase, type 2||Cupredoxin||Multicopper oxidase, type 3||Multicopper oxidase, copper-binding site||Multicopper oxidase, type 1
BGIOSGA002557	-	Chloramphenicol acetyltransferase-like domain superfamily||Transferase
BGIOSGA002567	-	Cytochrome P450||Cytochrome P450 superfamily
BGIOSGA002578	-	Pentatricopeptide repeat||Tetratricopeptide-like helical domain superfamily||DYW domain
BGIOSGA002584	-	Thylakoid lumenal 17.9kDa protein
BGIOSGA002726	-	Wall-associated receptor kinase, C-terminal||Wall-associated receptor kinase, galacturonan-binding domain||Nucleic acid-binding, OB-fold||Domain of unknown function DUF223||Replication factor A, C-terminal
BGIOSGA002752	-	Root UVB sensitive family
BGIOSGA002788	-	Protein-tyrosine phosphatase-like, PTPLA
BGIOSGA002816	-	Protein of unknown function DUF674
BGIOSGA002827	-	Nucleotide-diphospho-sugar transferases||Glycosyl transferase, family 43
BGIOSGA002901	-	Cytochrome P450, E-class, group I||Cytochrome P450, conserved site||Cytochrome P450 superfamily||Cytochrome P450
BGIOSGA002905	--	-//-
BGIOSGA002960	--	-//-
BGIOSGA003000	-	GDSL lipase/esterase-like, plant||GDSL lipase/esterase||SGNH hydrolase superfamily
BGIOSGA003091	-	Thioredoxin-like superfamily||Glutaredoxin
BGIOSGA003170	-	PGG domain
BGIOSGA003176	--	-//-
BGIOSGA003283	--	-//-
BGIOSGA003346	-	Transcription factor TGA like domain
BGIOSGA003390	-	RNA-binding, CRM domain||YhbY-like superfamily
BGIOSGA003412	-	Peptidase C1A, papain C-terminal||Papain-like cysteine peptidase superfamily||Cysteine peptidase, asparagine active site||Cathepsin propeptide inhibitor domain (I29)||Peptidase C1A
BGIOSGA003547	-	Glutathione S-transferase, C-terminal-like||Glutathione S-transferase, N-terminal||Glutathione S-transferase, C-terminal domain superfamily||Glutathione S-transferases Phi, C-terminal||Glutathione S-transferase, C-terminal||Thioredoxin-like superfamily
BGIOSGA003614	-	NPR1/NH1-interacting protein
BGIOSGA003930	-	NB-ARC||Leucine-rich repeat domain superfamily||P-loop containing nucleoside triphosphate hydrolase||Virus X resistance protein-like, coiled-coil domain
BGIOSGA004059	-	CBS domain
BGIOSGA004102	-	Pentatricopeptide repeat||Tetratricopeptide-like helical domain superfamily
BGIOSGA004606	--	-//-
BGIOSGA004673	-	Late embryogenesis abundant protein, LEA_2 subgroup
BGIOSGA004798	-	Aldo/keto reductase||NADP-dependent oxidoreductase domain superfamily||NADP-dependent oxidoreductase domain
BGIOSGA004807	-	Cupredoxin||Multicopper oxidase, type 1
BGIOSGA004855	-	Ovate protein family, C-terminal||Ovate protein family
BGIOSGA004865	-	Fructose-1,6-bisphosphatase||Fructose-1-6-bisphosphatase class I, N-terminal||Fructose-1,6-bisphosphatase class 1||Fructose-1,6-bisphosphatase, active site
BGIOSGA004925	-	Sugar transporter SWEET1||SWEET sugar transporter
BGIOSGA005032	-	DC1
BGIOSGA005150	-	F-box-like domain superfamily||Domain unknown function DUF295
BGIOSGA005152	-	Glycoside hydrolase family 17||Glycoside hydrolase superfamily
BGIOSGA005208	-	Cytochrome P450 superfamily
BGIOSGA005400	-	Protein kinase, ATP binding site||Serine/threonine-protein kinase, active site||Protein kinase-like domain superfamily||Protein kinase domain
BGIOSGA005430	-	S-adenosyl-L-methionine-dependent methyltransferase
BGIOSGA005510	-	RNA-binding domain superfamily
BGIOSGA005542	-	AP2/ERF domain superfamily||DNA-binding domain superfamily||AP2/ERF domain||AP2/ERF transcription factor ERF/PTI6
BGIOSGA005553	--	-//-
BGIOSGA005555	-	Nitrite/sulphite reductase 4Fe-4S domain||Nitrite/Sulfite reductase ferredoxin-like domain superfamily||Nitrite/Sulfite reductase ferredoxin-like domain||Nitrite/sulphite reductase iron-sulphur/sirohaem-binding site
BGIOSGA005559	--	-//-
BGIOSGA005594	--	-//-
BGIOSGA005678	-	CCT domain
BGIOSGA005769	-	ZF-HD homeobox protein, Cys/His-rich dimerisation domain
BGIOSGA005959	-	Serine/threonine-protein kinase, active site||Protein kinase-like domain superfamily||Protein kinase domain
BGIOSGA006065	--	-//-
BGIOSGA006389	--	-//-
BGIOSGA006580	-	Protein of unknown function DUF594||Domain of unknown function DUF4220
BGIOSGA006729	-	Kelch repeat type 1||Kelch-type beta propeller
BGIOSGA006896	-	F-box-like domain superfamily||F-box domain||Kelch-type beta propeller||Kelch repeat type 1
BGIOSGA006977	-	P-loop containing nucleoside triphosphate hydrolase||Leucine-rich repeat||Virus X resistance protein-like, coiled-coil domain||NB-ARC||Leucine-rich repeat domain superfamily
BGIOSGA007035	-	Glucose-6-phosphate 1-epimerase||Glycoside hydrolase-type carbohydrate-binding||Aldose 1-/Glucose-6-phosphate 1-epimerase||Galactose mutarotase-like domain superfamily
BGIOSGA007241	--	-//-
BGIOSGA007268	--	-//-
BGIOSGA007278	--	-//-
BGIOSGA007285	-	Chalcone/stilbene synthase, C-terminal||Polyketide synthase, type III||Thiolase-like||Chalcone/stilbene synthase, N-terminal
BGIOSGA007354	-	Leucine-rich repeat domain superfamily||Leucine-rich repeat-containing N-terminal, plant-type||Leucine-rich repeat
BGIOSGA007467	-	F-box domain||F-box-like domain superfamily
BGIOSGA007575	-	F-box-like domain superfamily||Domain unknown function DUF295
BGIOSGA007588	-	CRIB domain
BGIOSGA007899	-	Protein of unknown function DUF247, plant
BGIOSGA007902	-	START-like domain superfamily||Polyketide cyclase/dehydrase
BGIOSGA007948	-	Rop guanine nucleotide exchange factor||PRONE domain
BGIOSGA007966	-	Xyloglucan endotransglucosylase/hydrolase||Xyloglucan endo-transglycosylase, C-terminal||Concanavalin A-like lectin/glucanase domain superfamily||Glycoside hydrolase, family 16, active site||Glycoside hydrolase family 16||Beta-glucanase
BGIOSGA008015	-	Serine/threonine-protein kinase, active site||Protein kinase domain||Protein kinase-like domain superfamily||Concanavalin A-like lectin/glucanase domain superfamily||Legume lectin domain||Protein kinase, ATP binding site
BGIOSGA008200	-	Bile acid:sodium symporter||Sodium/solute symporter superfamily||Bile acid:sodium symporter/arsenical resistance protein Acr3
BGIOSGA008291	--	-//-
BGIOSGA008315	--	-//-
BGIOSGA008501	--	-//-
BGIOSGA008516	--	-//-
BGIOSGA008718	-	FAD/NAD(P)-binding domain superfamily||Amine oxidase
BGIOSGA009110	-	Zinc finger, RING/FYVE/PHD-type||Zinc finger, RING-type
BGIOSGA009231	-	Synaptobrevin||Longin-like domain superfamily||Longin domain
BGIOSGA009296	--	-//-
BGIOSGA009420	-	Pentatricopeptide repeat||Tetratricopeptide-like helical domain superfamily
BGIOSGA009497	-	GAG-pre-integrase domain
BGIOSGA009789	-	FCP1 homology domain||HAD-like superfamily||HAD superfamily
BGIOSGA009798	-	MADS MEF2-like||Transcription factor, K-box||Transcription factor, MADS-box||Transcription factor, MADS-box superfamily
BGIOSGA009944	-	Serine/threonine-protein kinase, active site||Protein kinase-like domain superfamily||Protein kinase domain
BGIOSGA009971	-	UDP-glucuronosyl/UDP-glucosyltransferase||UDP-glycosyltransferase family, conserved site
BGIOSGA010041	--	-//-
BGIOSGA010153	-	Glutathione S-transferase, C-terminal domain superfamily||Glutathione S-transferase, N-terminal||Glutathione S-transferase, C-terminal-like||Thioredoxin-like superfamily
BGIOSGA010176	-	Invertase/pectin methylesterase inhibitor domain superfamily||Pectinesterase inhibitor domain
BGIOSGA010187	--	-//-
BGIOSGA010298	-	Ribosomal protein L15e core domain superfamily||Ribosomal protein L15e||Ribosomal protein L23/L15e core domain superfamily
BGIOSGA010314	--	-//-
BGIOSGA010431	-	Probable transposase, Ptta/En/Spm, plant
BGIOSGA010524	-	Cytochrome P450||Cytochrome P450 superfamily||Cytochrome P450, conserved site||Immunoglobulin-like domain||Cytochrome P450, E-class, group I
BGIOSGA010635	--	-//-
BGIOSGA010650	--	-//-
BGIOSGA010782	-	GPN-loop GTPase
BGIOSGA010787	-	RmlC-like jelly roll fold||Cupin 1||RmlC-like cupin domain superfamily
BGIOSGA010890	-	UspA||Rossmann-like alpha/beta/alpha sandwich fold||Universal stress protein A
BGIOSGA010898	--	-//-
BGIOSGA011003	-	FAD/NAD(P)-binding domain superfamily||Rab GDI protein||GDP dissociation inhibitor
BGIOSGA011024	--	-//-
BGIOSGA011033	--	-//-
BGIOSGA011111	-	Cytochrome P450||Cytochrome P450, E-class, group I||Cytochrome P450 superfamily||Cytochrome P450, conserved site
BGIOSGA011120	--	-//-
BGIOSGA011182	--	-//-
BGIOSGA011338	-	Tubby-like, C-terminal||LURP-one-related||LURP-one-related superfamily
BGIOSGA011367	-	Domain of unknown function DUF304
BGIOSGA011439	-	Major facilitator, sugar transporter-like||Phosphate permease||Major facilitator superfamily domain||MFS transporter superfamily
BGIOSGA011732	-	Pentatricopeptide repeat||Tetratricopeptide-like helical domain superfamily
BGIOSGA011836	-	Peptidase S8, subtilisin-related||Peptidase S8 propeptide/proteinase inhibitor I9 superfamily||Peptidase S8/S53 domain||Cucumisin-like catalytic domain||Peptidase S8 propeptide/proteinase inhibitor I9||Peptidase S8/S53 domain superfamily||Peptidase S8, subtilisin, Ser-active site||PA domain||Peptidase S8, subtilisin, Asp-active site
BGIOSGA011879	-	FAD/NAD(P)-binding domain superfamily||FAD-binding domain
BGIOSGA012290	-	Protein of unknown function DUF962
BGIOSGA012300	--	-//-
BGIOSGA012454	--	-//-
BGIOSGA012481	-	GDSL lipase/esterase-like, plant||SGNH hydrolase superfamily||GDSL lipase/esterase
BGIOSGA012507	-	Aspartic peptidase A1 family||Xylanase inhibitor, C-terminal||Peptidase family A1 domain||Pepsin-like domain, plant||Xylanase inhibitor, N-terminal||Aspartic peptidase domain superfamily
BGIOSGA012509	-	Aspartic peptidase, active site||Aspartic peptidase A1 family||Xylanase inhibitor, C-terminal||Peptidase family A1 domain||Pepsin-like domain, plant||Aspartic peptidase domain superfamily||Xylanase inhibitor, N-terminal
BGIOSGA012565	-	Translation initiation factor IF2/IF5, zinc-binding||Translation initiation factor IF2/IF5, N-terminal||Translation initiation factor IF2/IF5
BGIOSGA012591	-	Zinc finger, RING/FYVE/PHD-type||Zinc finger, RING-type
BGIOSGA012638	--	-//-
BGIOSGA012660	-	Transcription termination factor, mitochondrial/chloroplastic||MTERF superfamily, mitochondrial/chloroplastic
BGIOSGA012674	-	Putative zinc- or iron-chelating domain containing protein
BGIOSGA012686	-	GDSL lipase/esterase||SGNH hydrolase superfamily||GDSL lipase/esterase-like, plant
BGIOSGA012701	--	-//-
BGIOSGA012870	--	-//-
BGIOSGA013235	-	Cysteine oxygenase/2-aminoethanethiol dioxygenase||RmlC-like cupin domain superfamily
BGIOSGA013237	-	Immunoglobulin-like fold||Ankyrin repeat-containing domain superfamily||Ankyrin repeat-containing domain||Ankyrin repeat||Major sperm protein (MSP) domain||PapD-like superfamily
BGIOSGA013318	--	-//-
BGIOSGA013326	-	Low-temperature-induced 78kDa/65kDa
BGIOSGA013467	--	-//-
BGIOSGA013518	-	Tetratricopeptide-like helical domain superfamily||Pentatricopeptide repeat
BGIOSGA013584	-	FCP1 homology domain||HAD-like superfamily||HAD superfamily
BGIOSGA013601	--	-//-
BGIOSGA013657	--	-//-
BGIOSGA014076	--	-//-
BGIOSGA014101	-	Six-hairpin glycosidase superfamily||Carbohydrate binding domain CBM49||Glycoside hydrolase family 9||Six-hairpin glycosidase-like superfamily||Glycosyl hydrolases family 9, Asp/Glu active sites
BGIOSGA014308	-	Lipocalin family conserved site||Calycin||Lipocalin/cytosolic fatty-acid binding domain||Lipocalin
BGIOSGA014514	--	-//-
BGIOSGA014541	-	Protein kinase, ATP binding site||Serine-threonine/tyrosine-protein kinase, catalytic domain||Protein kinase-like domain superfamily||Protein kinase domain||Serine/threonine-protein kinase, active site
BGIOSGA014773	-	Protein kinase-like domain superfamily||Protein kinase domain
BGIOSGA014904	-	FAS1 domain superfamily||FAS1 domain
BGIOSGA014953	-	Alpha/Beta hydrolase fold||Lecithin:cholesterol/phospholipid:diacylglycerol acyltransferase
BGIOSGA015146	--	-//-
BGIOSGA015304	-	Glycoside hydrolase, chitinase active site||Glycoside hydrolase superfamily||Glycoside hydrolase family 18, catalytic domain
BGIOSGA015482	-	Rhodanese-like domain superfamily||Rhodanese-like domain
BGIOSGA015495	-	O-methyltransferase, family 2||Plant methyltransferase dimerisation||Winged helix DNA-binding domain superfamily||S-adenosyl-L-methionine-dependent methyltransferase||Winged helix-like DNA-binding domain superfamily||O-methyltransferase COMT-type
BGIOSGA015510	-	Amidase signature domain||Amidase signature (AS) superfamily
BGIOSGA015518	PHT1-4	MFS transporter superfamily||-||Major facilitator, sugar transporter-like||Major facilitator superfamily domain||Phosphate permease
BGIOSGA015801	-	Peptidase S8/S53 domain||Peptidase S8, subtilisin, Ser-active site||Cucumisin-like catalytic domain||Peptidase S8/S53 domain superfamily||Peptidase S8, subtilisin-related
BGIOSGA015819	--	-//-
BGIOSGA016038	--	-//-
BGIOSGA016082	--	-//-
BGIOSGA016135	-	Jacalin-like lectin domain superfamily
BGIOSGA016145	-	Terpene synthase, metal-binding domain||Terpene synthase, N-terminal domain superfamily||Terpene synthase, N-terminal domain||Isoprenoid synthase domain superfamily||Terpene cyclase-like 1, C-terminal domain||Terpenoid cyclases/protein prenyltransferase alpha-alpha toroid
BGIOSGA016160	-	B3 DNA binding domain||DNA-binding pseudobarrel domain superfamily
BGIOSGA016389	--	-//-
BGIOSGA016398	-	Protein kinase, ATP binding site||S-receptor-like serine/threonine-protein kinase||Bulb-type lectin domain||S-locus glycoprotein domain||Protein kinase domain||Protein kinase-like domain superfamily||Bulb-type lectin domain superfamily||PAN/Apple domain||Serine/threonine-protein kinase, active site
BGIOSGA016417	-	Protein of unknown function DUF677
BGIOSGA016432	-	Plectin/S10, N-terminal||40S Ribosomal protein S10||Winged helix-like DNA-binding domain superfamily
BGIOSGA016594	-	Protein kinase-like domain superfamily||Protein kinase domain
BGIOSGA016617	-	Glycoside hydrolase, family 5||Ricin B, lectin domain||Glycoside hydrolase superfamily||Ricin B-like lectins
BGIOSGA016781	-	Oxygen-evolving enhancer protein 3||PsbQ-like domain superfamily
BGIOSGA016782	CKX8	FAD-binding, type 2-like superfamily||FAD linked oxidase, N-terminal||-||Cytokinin dehydrogenase, C-terminal domain superfamily||FAD-binding, type 2, subdomain 1||Cytokinin dehydrogenase 1, FAD/cytokinin binding domain||FAD-binding, type 2||FAD-linked oxidase-like, C-terminal
BGIOSGA016804	--	-//-
BGIOSGA017038	-	Major facilitator superfamily domain||Proton-dependent oligopeptide transporter family||MFS transporter superfamily
BGIOSGA017092	-	Chloramphenicol acetyltransferase-like domain superfamily||Transferase
BGIOSGA017185	--	-//-
BGIOSGA017233	-	Sterile alpha motif domain||Sterile alpha motif/pointed domain superfamily
BGIOSGA017408	-	NAD(P)-binding domain superfamily
BGIOSGA017472	-	Protein of unknown function DUF247, plant
BGIOSGA017474	--	-//-
BGIOSGA017480	-	Pentatricopeptide repeat||Tetratricopeptide-like helical domain superfamily
BGIOSGA017556	-	WRKY domain||WRKY domain superfamily
BGIOSGA017613	-	IPP transferase||P-loop containing nucleoside triphosphate hydrolase
BGIOSGA017680	-	Leucine-rich repeat domain superfamily||Leucine-rich repeat
BGIOSGA017856	-	Thioredoxin||Thioredoxin-like superfamily||Thioredoxin domain
BGIOSGA017870	-	Protein kinase domain||Protein kinase-like domain superfamily||NAF domain||Calcium/calmodulin-dependent/calcium-dependent protein kinase||Serine/threonine-protein kinase, active site||NAF/FISL domain||Protein kinase, ATP binding site
BGIOSGA017994	-	Proton-dependent oligopeptide transporter family
BGIOSGA018062	--	-//-
BGIOSGA018093	-	S1 domain||Nucleic acid-binding, OB-fold||RNA polymerase Rpb7-like, N-terminal domain superfamily||RNA polymerase Rpb7, N-terminal
BGIOSGA018304	-	Galactose-binding-like domain superfamily||Glycoside hydrolase superfamily||Glycosyl hydrolases family 10, active site||Glycoside hydrolase family 10 domain
BGIOSGA018394	-	Tetratricopeptide-like helical domain superfamily||Pentatricopeptide repeat
BGIOSGA018506	-	Virus X resistance protein-like, coiled-coil domain||P-loop containing nucleoside triphosphate hydrolase||NB-ARC||Leucine-rich repeat domain superfamily
BGIOSGA018544	-	Nucleoside phosphorylase superfamily||Nucleoside phosphorylase domain
BGIOSGA018665	-	Acid phosphatase, class B-like||HAD superfamily
BGIOSGA018672	-	HPT domain superfamily||Signal transduction histidine kinase, phosphotransfer (Hpt) domain
BGIOSGA018804	-	Peptidase S1, PA clan
BGIOSGA018819	--	-//-
BGIOSGA018931	-	RmlC-like cupin domain superfamily||Cupin 1||11-S seed storage protein, plant||RmlC-like jelly roll fold
BGIOSGA018970	--	-//-
BGIOSGA019041	-	Protein phosphatase 2C family||PPM-type phosphatase domain||PPM-type phosphatase domain superfamily
BGIOSGA019047	-	Sodium/solute symporter superfamily||Cation/H+ exchanger||Rossmann-like alpha/beta/alpha sandwich fold
BGIOSGA019116	-	Basic-leucine zipper domain
BGIOSGA019230	-	PDZ superfamily||Peptidase S1, PA clan
BGIOSGA019266	-	UDP-glycosyltransferase family, conserved site||UDP-glucuronosyl/UDP-glucosyltransferase
BGIOSGA019344	--	-//-
BGIOSGA019490	--	-//-
BGIOSGA019492	-	Serine/threonine-protein kinase, active site||Protein kinase-like domain superfamily||Protein kinase domain||Malectin||Serine-threonine/tyrosine-protein kinase, catalytic domain||Protein kinase, ATP binding site
BGIOSGA019567	--	-//-
BGIOSGA019697	-	Pectinesterase inhibitor domain||Invertase/pectin methylesterase inhibitor domain superfamily
BGIOSGA019922	-	Protein of unknown function DUF1218
BGIOSGA019966	--	-//-
BGIOSGA020022	-	Thiamine pyrophosphate enzyme, central domain||DHS-like NAD/FAD-binding domain superfamily||Thiamine pyrophosphate enzyme, N-terminal TPP-binding domain||Thiamin diphosphate-binding fold||Thiamine pyrophosphate (TPP)-dependent enzyme||Thiamine pyrophosphate enzyme, C-terminal TPP-binding
BGIOSGA020093	-	Serine/threonine-protein kinase, active site||Protein kinase-like domain superfamily||Protein kinase domain||Gnk2-homologous domain superfamily||Gnk2-homologous domain||Serine-threonine/tyrosine-protein kinase, catalytic domain
BGIOSGA020203	-	Senescence regulator S40
BGIOSGA020303	--	-//-
BGIOSGA020396	-	CTP synthase, N-terminal||Glutamine amidotransferase||Class I glutamine amidotransferase-like||CTP synthase||P-loop containing nucleoside triphosphate hydrolase||CTP synthase GATase domain
BGIOSGA020406	-	Isocitrate dehydrogenase NADP-dependent||Isocitrate/isopropylmalate dehydrogenase, conserved site||Isopropylmalate dehydrogenase-like domain
BGIOSGA020415	--	-//-
BGIOSGA020423	--	-//-
BGIOSGA020451	-	WRKY domain superfamily||WRKY domain
BGIOSGA020615	-	Pentatricopeptide repeat||Tetratricopeptide-like helical domain superfamily
BGIOSGA020617	-	GDSL lipase/esterase-like, plant||SGNH hydrolase superfamily||GDSL lipase/esterase
BGIOSGA020627	-	Protein kinase domain||Protein kinase-like domain superfamily||Leucine-rich repeat||Serine/threonine-protein kinase, active site||Leucine-rich repeat, typical subtype||Leucine-rich repeat domain superfamily||Protein kinase, ATP binding site||Leucine-rich repeat-containing N-terminal, plant-type
BGIOSGA020805	-	Cytochrome P450||Cytochrome P450, E-class, group I||Cytochrome P450, conserved site||Cytochrome P450 superfamily
BGIOSGA020936	-	Tetratricopeptide-like helical domain superfamily||Pentatricopeptide repeat
BGIOSGA020941	-	Transcription elongation factor S-II, central domain||Spen paralogue and orthologue SPOC, C-terminal
BGIOSGA021158	-	Thionin||Thionin-like superfamily
BGIOSGA021232	--	-//-
BGIOSGA021563	-	S-adenosyl-L-methionine-dependent methyltransferase||Winged helix DNA-binding domain superfamily||Plant methyltransferase dimerisation||O-methyltransferase, family 2||O-methyltransferase COMT-type||Winged helix-like DNA-binding domain superfamily
BGIOSGA021693	--	-//-
BGIOSGA021717	-	Pentatricopeptide repeat||Tetratricopeptide-like helical domain superfamily
BGIOSGA021752	-	Ionotropic glutamate receptor||Solute-binding protein family 3/N-terminal domain of MltF
BGIOSGA022069	-	SKP1 component, dimerisation||SKP1-like, dimerisation domain superfamily||S-phase kinase-associated protein 1||SKP1 component, POZ domain||SKP1/BTB/POZ domain superfamily||S-phase kinase-associated protein 1-like
BGIOSGA022088	-	Expansin, cellulose-binding-like domain superfamily||RlpA-like domain superfamily||Expansin/pollen allergen, DPBB domain||Expansin, cellulose-binding-like domain||Expansin||RlpA-like protein, double-psi beta-barrel domain||Expansin/Lol pI
BGIOSGA022145	-	ATP binding protein MinD, bacterial-type||P-loop containing nucleoside triphosphate hydrolase||CobQ/CobB/MinD/ParA nucleotide binding domain||ATP binding protein MinD
BGIOSGA022151	-	Protein of unknown function DUF819
BGIOSGA022170	-	Pentatricopeptide repeat||Tetratricopeptide-like helical domain superfamily||DYW domain
BGIOSGA022224	-	Formiminotransferase, N-terminal subdomain||Formiminotransferase catalytic domain superfamily||Formiminotransferase, C-terminal subdomain||Formiminotransferase, C-terminal subdomain superfamily||Formiminotransferase, N-terminal subdomain superfamily
BGIOSGA022388	-	X8 domain
BGIOSGA022399	--	-//-
BGIOSGA022417	-	Isopenicillin N synthase-like||Oxoglutarate/iron-dependent dioxygenase||Non-haem dioxygenase N-terminal domain
BGIOSGA022431	-	Cullin repeat-like-containing domain superfamily||Exocyst complex component Exo70
BGIOSGA022495	--	-//-
BGIOSGA022567	-	Sulfate transporter 3.5||SLC26A/SulP transporter
BGIOSGA022649	-	SANT/Myb domain||Myb domain||Homeobox-like domain superfamily
BGIOSGA022768	-	Alpha/beta hydrolase fold-3||Alpha/Beta hydrolase fold
BGIOSGA022782	-	GAG-pre-integrase domain
BGIOSGA022887	-	AUX/IAA protein||PB1 domain||AUX/IAA domain
BGIOSGA022908	-	Oleosin
BGIOSGA022922	-	Pectin lyase fold||Glycoside hydrolase, family 28||Parallel beta-helix repeat||Pectin lyase fold/virulence factor
BGIOSGA022935	-	Myosin, N-terminal, SH3-like||Dilute domain||Kinesin motor domain superfamily||P-loop containing nucleoside triphosphate hydrolase||Plant myosin, class XI, motor domain||Class XI myosin, cargo binding domain||Protein kinase-like domain superfamily||IQ motif, EF-hand binding site||Myosin head, motor domain
BGIOSGA023015	--	-//-
BGIOSGA023130	-	PAN/Apple domain||Bulb-type lectin domain superfamily||S-locus glycoprotein domain||Bulb-type lectin domain||EGF-like domain
BGIOSGA023163	--	-//-
BGIOSGA023221	--	-//-
BGIOSGA023384	--	-//-
BGIOSGA023836	-	Nucleic acid-binding, OB-fold
BGIOSGA023842	-	Haem peroxidase, plant/fungal/bacterial||Plant peroxidase||Haem peroxidase||Peroxidase, active site||Secretory peroxidase||Peroxidases heam-ligand binding site
BGIOSGA024218	-	Cytochrome P450||Cytochrome P450, E-class, group I||Cytochrome P450 superfamily
BGIOSGA024384	-	Leucine-rich repeat domain superfamily||NB-ARC||P-loop containing nucleoside triphosphate hydrolase
BGIOSGA024537	-	Tetratricopeptide-like helical domain superfamily||Pentatricopeptide repeat
BGIOSGA024893	-	CAP superfamily||Cysteine-rich secretory protein, allergen V5/Tpx-1-related||CAP domain
BGIOSGA024907	-	Galactose oxidase/kelch, beta-propeller||F-box-like domain superfamily
BGIOSGA024925	-	P-loop containing nucleoside triphosphate hydrolase||NB-ARC
BGIOSGA025149	-	Photosystem II PsbR
BGIOSGA025180	--	-//-
BGIOSGA025334	-	F-box-like domain superfamily||F-box domain||F-box associated interaction domain
BGIOSGA025622	--	-//-
BGIOSGA025706	--	-//-
BGIOSGA025785	--	-//-
BGIOSGA025823	-	Cytochrome P450 superfamily||Cytochrome P450
BGIOSGA025933	-	F-box-like domain superfamily
BGIOSGA026093	-	NADH-ubiquinone reductase complex 1 MLRQ subunit
BGIOSGA026191	-	Ribonuclease T2-like||Ribonuclease T2, His active site 2||Ribonuclease T2-like superfamily
BGIOSGA026210	-	Cytochrome P450||Cytochrome P450 superfamily||Cytochrome P450, conserved site||Cytochrome P450, E-class, group I
BGIOSGA026230	-	Haem peroxidase, plant/fungal/bacterial||Plant peroxidase||Haem peroxidase||Peroxidase, active site||Secretory peroxidase||Peroxidases heam-ligand binding site
BGIOSGA026372	-	Universal stress protein A||UspA||Rossmann-like alpha/beta/alpha sandwich fold
BGIOSGA026487	--	-//-
BGIOSGA026512	--	-//-
BGIOSGA026535	-	Cytochrome P450||Cytochrome P450, conserved site||Cytochrome P450 superfamily||Cytochrome P450, E-class, group I
BGIOSGA026658	-	Tetratricopeptide-like helical domain superfamily
BGIOSGA026854	-	Protein of unknown function DUF716 (TMEM45)
BGIOSGA026930	-	Chlorophyll a/b binding domain superfamily||Chlorophyll A-B binding protein||Chlorophyll A-B binding protein, plant
BGIOSGA027321	-	F-box-like domain superfamily||Leucine-rich repeat domain superfamily
BGIOSGA027405	--	-//-
BGIOSGA027478	--	-//-
BGIOSGA027575	-	Protein MIZU-KUSSEI 1-like, plant
BGIOSGA027684	-	U box domain||Zinc finger, RING/FYVE/PHD-type
BGIOSGA027820	-	Chromo-like domain superfamily||XPG/Rad2 endonuclease
BGIOSGA027957	-	Protein of unknown function DUF604
BGIOSGA027994	-	Major intrinsic protein||Aquaporin transporter||Major intrinsic protein, conserved site||Aquaporin-like
BGIOSGA027998	-	Cytochrome P450, E-class, group I||Cytochrome P450, conserved site||Cytochrome P450 superfamily||Cytochrome P450
BGIOSGA028070	--	-//-
BGIOSGA028109	-	Germin||Germin, manganese binding site||RmlC-like cupin domain superfamily||Cupin 1||RmlC-like jelly roll fold
BGIOSGA028249	-	Alpha/Beta hydrolase fold||Dienelactone hydrolase
BGIOSGA028332	--	-//-
BGIOSGA028418	--	-//-
BGIOSGA028439	--	-//-
BGIOSGA028460	--	-//-
BGIOSGA028695	-	Carbonic anhydrase, alpha-class, conserved site||Alpha carbonic anhydrase domain||Carbonic anhydrase, alpha-class||Alpha carbonic anhydrase domain superfamily
BGIOSGA028794	--	-//-
BGIOSGA029003	--	-//-
BGIOSGA029044	-	Nucleotide-diphospho-sugar transferase
BGIOSGA029137	-	Protein of unknown function DUF241, plant
BGIOSGA029151	-	Protein of unknown function DUF241, plant
BGIOSGA029157	-	Protein of unknown function DUF241, plant
BGIOSGA029219	-	Protein PROTON GRADIENT REGULATION 5
BGIOSGA029347	-	Domain of unknown function DUF1279
BGIOSGA029362	--	-//-
BGIOSGA029717	-	Periplasmic binding protein-like I||Receptor, ligand binding region||Ionotropic glutamate receptor, plant||Solute-binding protein family 3/N-terminal domain of MltF||Ionotropic glutamate receptor
BGIOSGA029721	-	Periplasmic binding protein-like I||Receptor, ligand binding region||Ionotropic glutamate receptor||Solute-binding protein family 3/N-terminal domain of MltF
BGIOSGA029787	--	-//-
BGIOSGA029892	--	-//-
BGIOSGA029983	-	F-box domain||F-box-like domain superfamily
BGIOSGA030230	-	WIYLD domain
BGIOSGA030346	-	WRKY domain||WRKY domain superfamily
BGIOSGA030464	--	-//-
BGIOSGA030633	-	MFS transporter superfamily||Major facilitator superfamily domain
BGIOSGA030811	--	-//-
BGIOSGA030943	-	RmlC-like jelly roll fold||Cysteine oxygenase/2-aminoethanethiol dioxygenase||RmlC-like cupin domain superfamily
BGIOSGA031002	--	-//-
BGIOSGA031031	--	-//-
BGIOSGA031177	-	Major intrinsic protein||Aquaporin transporter||Aquaporin-like||Major intrinsic protein, conserved site
BGIOSGA031419	-	Oxoglutarate/iron-dependent dioxygenase||Isopenicillin N synthase-like||Non-haem dioxygenase N-terminal domain
BGIOSGA031445	-	Bifunctional inhibitor/plant lipid transfer protein/seed storage helical domain superfamily||Bifunctional inhibitor/plant lipid transfer protein/seed storage helical domain||Hydrophobic seed protein
BGIOSGA031466	-	Late embryogenesis abundant protein, LEA_2 subgroup
BGIOSGA031502	--	-//-
BGIOSGA031509	-	Glutathione S-transferase, C-terminal domain superfamily||Glutathione S-transferase, C-terminal-like||Glutathione S-transferase, N-terminal||Glutathione S-transferase, C-terminal||Thioredoxin-like superfamily
BGIOSGA031584	-	Armadillo-like helical||Armadillo-type fold
BGIOSGA031629	--	-//-
BGIOSGA031643	-	RlpA-like domain superfamily
BGIOSGA031690	-	NAD-dependent epimerase/dehydratase||NAD(P)-binding domain superfamily
BGIOSGA031739	-	von Willebrand factor, type A||Zinc finger, RING/FYVE/PHD-type||VWA-Hint protein, Vwaint domain||von Willebrand factor A-like domain superfamily||Zinc finger, RING-type
BGIOSGA031992	-	Kinesin motor domain superfamily||P-loop containing nucleoside triphosphate hydrolase||Myosin head, motor domain||Myosin S1 fragment, N-terminal||IQ motif, EF-hand binding site||Class XI myosin, cargo binding domain||Dilute domain
BGIOSGA032127	-	Dirigent protein
BGIOSGA032182	-	Phosphoenolpyruvate carboxykinase, C-terminal||Phosphoenolpyruvate carboxykinase, N-terminal||Phosphoenolpyruvate carboxykinase, ATP-utilising||Phosphoenolpyruvate carboxykinase (ATP), conserved site
BGIOSGA032222	-	Tetratricopeptide-like helical domain superfamily||Pentatricopeptide repeat||Pentacotripeptide-repeat region of PRORP
BGIOSGA032277	-	Serine/threonine-protein kinase, active site||Protein kinase-like domain superfamily||Protein kinase domain||Protein kinase, ATP binding site
BGIOSGA032491	-	P-loop containing nucleoside triphosphate hydrolase
BGIOSGA032495	-	NB-ARC||P-loop containing nucleoside triphosphate hydrolase
BGIOSGA032553	-	Amidase signature domain||Amidase signature (AS) superfamily
BGIOSGA032561	--	-//-
BGIOSGA032701	-	Tetratricopeptide-like helical domain superfamily||HAT (Half-A-TPR) repeat
BGIOSGA032813	-	Protein EXORDIUM-like
BGIOSGA033006	--	-//-
BGIOSGA033015	-	Domain of unknown function DUF4220||Protein of unknown function DUF594
BGIOSGA033086	-	tRNA synthetases class I, catalytic domain||Cysteinyl-tRNA synthetase/mycothiol ligase||Aminoacyl-tRNA synthetase, class Ia, anticodon-binding||Rossmann-like alpha/beta/alpha sandwich fold||Cysteine-tRNA ligase
BGIOSGA033087	-	GDSL lipase/esterase-like, plant||GDSL lipase/esterase||SGNH hydrolase superfamily
BGIOSGA033235	--	-//-
BGIOSGA033260	-	Protein of unknown function DUF241, plant
BGIOSGA033261	-	Protein of unknown function DUF241, plant
BGIOSGA033278	GDCSH	Glycine cleavage system H-protein||Biotin/lipoyl attachment||Single hybrid motif||Glycine cleavage system H-protein, subgroup||2-oxo acid dehydrogenase, lipoyl-binding site||-||Glycine cleavage system H-protein/Simiate
BGIOSGA033366	-	Pepsin-like domain, plant||Peptidase family A1 domain||Aspartic peptidase domain superfamily||Xylanase inhibitor, N-terminal||Aspartic peptidase A1 family||Xylanase inhibitor, C-terminal
BGIOSGA033573	--	-//-
BGIOSGA033695	-	Leucine-rich repeat domain superfamily||NB-ARC
BGIOSGA033877	-	Chalcone/stilbene synthase, N-terminal||Polyketide synthase, type III||Thiolase-like||Chalcone/stilbene synthase, C-terminal
BGIOSGA033900	-	Jacalin-like lectin domain||Jacalin-like lectin domain superfamily||Leucine-rich repeat domain superfamily||Jacalin-like lectin domain, plant||NB-ARC||P-loop containing nucleoside triphosphate hydrolase||Virus X resistance protein-like, coiled-coil domain
BGIOSGA033907	-	Acyl carrier protein (ACP)||Phosphopantetheine binding ACP domain||Phosphopantetheine attachment site||ACP-like superfamily
BGIOSGA033928	-	Histidine kinase/HSP90-like ATPase superfamily
BGIOSGA034031	--	-//-
BGIOSGA034103	-	O-methyltransferase COMT-type||Winged helix-like DNA-binding domain superfamily||S-adenosyl-L-methionine-dependent methyltransferase||Winged helix DNA-binding domain superfamily||Plant methyltransferase dimerisation||O-methyltransferase, family 2
BGIOSGA034257	-	Leucine-rich repeat domain superfamily
BGIOSGA034354	--	-//-
BGIOSGA034850	-	Protein of unknown function DUF241, plant
BGIOSGA034855	-	Transcription factor GRAS
BGIOSGA034859	-	NB-ARC||P-loop containing nucleoside triphosphate hydrolase
BGIOSGA034898	-	Protein kinase-like domain superfamily||Protein kinase domain||Leucine-rich repeat||Serine/threonine-protein kinase, active site||Leucine-rich repeat-containing N-terminal, plant-type||Protein kinase, ATP binding site||Leucine-rich repeat domain superfamily
BGIOSGA035031	-	Protein kinase-like domain superfamily||Protein kinase domain||Serine/threonine-protein kinase, active site||Protein kinase, ATP binding site
BGIOSGA035394	-	F-box domain||F-box-like domain superfamily||Leucine-rich repeat domain superfamily
BGIOSGA035397	-	Protein of unknown function DUF247, plant
BGIOSGA035447	-	Leucine-rich repeat-containing N-terminal, plant-type||Leucine-rich repeat domain superfamily||Leucine-rich repeat
BGIOSGA035828	-	Protein of unknown function DUF761, plant
BGIOSGA035928	-	Leucine-rich repeat domain superfamily||NB-ARC||P-loop containing nucleoside triphosphate hydrolase
BGIOSGA036274	-	Histone-fold||Histone H2A||Histone H2A, C-terminal domain||Histone H2A/H2B/H3
BGIOSGA036429	-	EF-hand domain pair||EF-hand domain||EF-Hand 1, calcium-binding site
BGIOSGA036477	-	ATP-grasp fold||ATP-grasp fold, subdomain 1||Pre-ATP-grasp domain superfamily||Phosphoribosylglycinamide synthetase, C-domain||Rudiment single hybrid motif||Phosphoribosylglycinamide synthetase, C-domain superfamily||Phosphoribosylglycinamide synthetase, conserved site||Phosphoribosylglycinamide synthetase, ATP-grasp (A) domain||Phosphoribosylglycinamide synthetase, N-terminal||Phosphoribosylglyc…
BGIOSGA036742	-	Tubby-like, C-terminal||LURP-one-related superfamily||LURP-one-related
BGIOSGA036760	-	WRKY domain||WRKY domain superfamily
BGIOSGA036791	--	-//-
BGIOSGA037172	-	Alcohol dehydrogenase, C-terminal||NAD(P)-binding domain superfamily||GroES-like superfamily
BGIOSGA037209	--	-//-
BGIOSGA037211	-	TRAM/LAG1/CLN8 homology domain
BGIOSGA037358	--	-//-
BGIOSGA037381	-	NB-ARC||Leucine-rich repeat domain superfamily||Virus X resistance protein-like, coiled-coil domain||P-loop containing nucleoside triphosphate hydrolase
BGIOSGA037482	-	Protein kinase domain||Protein kinase-like domain superfamily||Protein kinase, ATP binding site||Serine-threonine/tyrosine-protein kinase, catalytic domain
BGIOSGA037484	--	-//-
BGIOSGA037523	-	Glutaredoxin-like, plant II||Thioredoxin-like superfamily||Glutaredoxin||Glutaredoxin subgroup
BGIOSGA037647	-	DVL
BGIOSGA037813	-	Zinc finger, RING-type||Zinc finger, RING/FYVE/PHD-type
BGIOSGA037955	-	Thiamin diphosphate-binding fold||Thiamine pyrophosphate enzyme, N-terminal TPP-binding domain
BGIOSGA038090	-	Protein kinase-like domain superfamily||Protein kinase domain
BGIOSGA038108	--	-//-
BGIOSGA038213	-	Transferase||Chloramphenicol acetyltransferase-like domain superfamily
BGIOSGA038872	-	Jacalin-like lectin domain superfamily||Jacalin-like lectin domain||Jacalin-like lectin domain, plant||Dirigent protein
BGIOSGA038900	--	-//-
BGIOSGA040454	--	-//-
BGIOSGA040485	--	-//-
BGIOSGA040507	-	Zinc finger, Dof-type
EPlOING00000000023	--	-//-
EPlOING00000000101	--	-//-
EPlOING00000000140	--	-//-
EPlOING00000000168	--	-//-
EPlOING00000000238	--	-//-
EPlOING00000001115	--	-//-
EPlOING00000001118	--	-//-
EPlOING00000001160	--	-//-
EPlOING00000001418	--	-//-
EPlOING00000001425	--	-//-
EPlOING00000001871	--	-//-
EPlOING00000001932	--	-//-
EPlOING00000002010	--	-//-
EPlOING00000002014	--	-//-
EPlOING00000002233	--	-//-
EPlOING00000002257	--	-//-
EPlOING00000002423	--	-//-
EPlOING00000002479	--	-//-
EPlOING00000002743	--	-//-
EPlOING00000002905	--	-//-
EPlOING00000002940	--	-//-
EPlOING00000003409	--	-//-
EPlOING00000003493	--	-//-
EPlOING00000003933	--	-//-
EPlOING00000004711	--	-//-
EPlOING00000004753	--	-//-
EPlOING00000004811	--	-//-
EPlOING00000004948	--	-//-
EPlOING00000005093	--	-//-
EPlOING00000005217	--	-//-
EPlOING00000005715	--	-//-
EPlOING00000005736	--	-//-
EPlOING00000006211	--	-//-
EPlOING00000006298	--	-//-
EPlOING00000007156	--	-//-
EPlOING00000010234	--	-//-
EPlOING00000010528	--	-//-
EPlOING00000011665	--	-//-
EPlOING00000012338	--	-//-
EPlOING00000012520	--	-//-
EPlOING00000013344	--	-//-
EPlOING00000015876	--	-//-
EPlOING00000016286	--	-//-
EPlOING00000016344	--	-//-
EPlOING00000016974	--	-//-
EPlOING00000017686	--	-//-
EPlOING00000021081	--	-//-
EPlOING00000021143	--	-//-
EPlOING00000021390	--	-//-
EPlOING00000021414	--	-//-
EPlOING00000021772	--	-//-
EPlOING00000022136	--	-//-
EPlOING00000022557	--	-//-
EPlOING00000022752	--	-//-
EPlOING00000023656	--	-//-
EPlOING00000023664	--	-//-
EPlOING00000023873	--	-//-
EPlOING00000023881	--	-//-
EPlOING00000023959	--	-//-
EPlOING00000024257	--	-//-
EPlOING00000024891	--	-//-
EPlOING00000025499	--	-//-
EPlOING00000025831	--	-//-
EPlOING00000025923	--	-//-
EPlOING00000025996	--	-//-
EPlOING00000026004	--	-//-
EPlOING00000026174	--	-//-
EPlOING00000026227	--	-//-
EPlOING00000026228	--	-//-
EPlOING00000026359	--	-//-
EPlOING00000026366	--	-//-
EPlOING00000026410	--	-//-
EPlOING00000026645	--	-//-
EPlOING00000026879	--	-//-
EPlOING00000026963	--	-//-
EPlOING00000027440	--	-//-
EPlOING00000027612	--	-//-
EPlOING00000027627	--	-//-
EPlOING00000027690	--	-//-
EPlOING00000027886	--	-//-
EPlOING00000027939	--	-//-
EPlOING00000028019	--	-//-
EPlOING00000028089	--	-//-
EPlOING00000028172	--	-//-
EPlOING00000028225	--	-//-
EPlOING00000028274	--	-//-
EPlOING00000028410	--	-//-
EPlOING00000028458	--	-//-
EPlOING00000028460	--	-//-
EPlOING00000028543	--	-//-
EPlOING00000028747	--	-//-
EPlOING00000028912	--	-//-
EPlOING00000028936	--	-//-
EPlOING00000029086	--	-//-
EPlOING00000029692	--	-//-
EPlOING00000029707	--	-//-
EPlOING00000029790	--	-//-
EPlOING00000029831	--	-//-
EPlOING00000029882	--	-//-
EPlOING00000030066	--	-//-
EPlOING00000030103	--	-//-
EPlOING00000030108	--	-//-
EPlOING00000030184	--	-//-
EPlOING00000030291	--	-//-
EPlOING00000030461	--	-//-
EPlOING00000030472	--	-//-
EPlOING00000030671	--	-//-
EPlOING00000030701	--	-//-
EPlOING00000030863	--	-//-
EPlOING00000030934	--	-//-
EPlOING00000031056	--	-//-
EPlOING00000031063	--	-//-
EPlOING00000031145	--	-//-
EPlOING00000031165	--	-//-
EPlOING00000031166	--	-//-
EPlOING00000031229	--	-//-
EPlOING00000031370	--	-//-
EPlOING00000031440	--	-//-
EPlOING00000031461	--	-//-
EPlOING00000031713	--	-//-
EPlOING00000031952	--	-//-
EPlOING00000032043	--	-//-
EPlOING00000032370	--	-//-
EPlOING00000032524	--	-//-
EPlOING00000032620	--	-//-
EPlOING00000032724	--	-//-
EPlOING00000032725	--	-//-
EPlOING00000032778	--	-//-
EPlOING00000032849	--	-//-
EPlOING00000032861	--	-//-
EPlOING00000032940	--	-//-
EPlOING00000032972	--	-//-
EPlOING00000032996	--	-//-
EPlOING00000033049	--	-//-
EPlOING00000033098	--	-//-
EPlOING00000033181	--	-//-
EPlOING00000033243	--	-//-
EPlOING00000033253	--	-//-
EPlOING00000033268	--	-//-
EPlOING00000033317	--	-//-
EPlOING00000033472	--	-//-
EPlOING00000033491	--	-//-
EPlOING00000033694	--	-//-
EPlOING00000033910	--	-//-
EPlOING00000034012	--	-//-
EPlOING00000034026	--	-//-
EPlOING00000034115	--	-//-
EPlOING00000034168	--	-//-
EPlOING00000034177	--	-//-
EPlOING00000034219	--	-//-
EPlOING00000034312	--	-//-
EPlOING00000034366	--	-//-
EPlOING00000034478	--	-//-
EPlOING00000034548	--	-//-
EPlOING00000034657	--	-//-
EPlOING00000034767	--	-//-
EPlOING00000034790	--	-//-
EPlOING00000034813	--	-//-
EPlOING00000035003	--	-//-
EPlOING00000035065	--	-//-
EPlOING00000035109	--	-//-
EPlOING00000035154	--	-//-
EPlOING00000035232	--	-//-
EPlOING00000035323	--	-//-
EPlOING00000035332	--	-//-
EPlOING00000036469	--	-//-
EPlOING00000036491	--	-//-
EPlOING00000036667	--	-//-
EPlOING00000036739	--	-//-
EPlOING00000036878	--	-//-
EPlOING00000036890	--	-//-
EPlOING00000036982	--	-//-
EPlOING00000036987	--	-//-
EPlOING00000037207	--	-//-
EPlOING00000037332	--	-//-
EPlOING00000037889	--	-//-
EPlOING00000038099	--	-//-
EPlOING00000038172	--	-//-
EPlOING00000038174	--	-//-
EPlOING00000038396	--	-//-
EPlOING00000038448	--	-//-
EPlOING00000038462	--	-//-
EPlOING00000038541	--	-//-
EPlOING00000038612	--	-//-
EPlOING00000038625	--	-//-
EPlOING00000038628	--	-//-
EPlOING00000038944	--	-//-
EPlOING00000038973	--	-//-
EPlOING00000039313	--	-//-
EPlOING00000039729	--	-//-
EPlOING00000040913	--	-//-
EPlOING00000042095	--	-//-
EPlOING00000042143	--	-//-
EPlOING00000042454	--	-//-
EPlOING00000042552	--	-//-
EPlOING00000042606	--	-//-
EPlOING00000042731	--	-//-
EPlOING00000042966	--	-//-
EPlOING00000043008	--	-//-
EPlOING00000043030	--	-//-
EPlOING00000043513	--	-//-
EPlOING00000043533	--	-//-
EPlOING00000043612	--	-//-
EPlOING00000043881	--	-//-
EPlOING00000044149	--	-//-
EPlOING00000044210	--	-//-
EPlOING00000044283	--	-//-
EPlOING00000044379	--	-//-
EPlOING00000044542	--	-//-
EPlOING00000044555	--	-//-
EPlOING00000044803	--	-//-
EPlOING00000044814	--	-//-
EPlOING00000045230	--	-//-
EPlOING00000045682	--	-//-
EPlOING00000045933	--	-//-
EPlOING00000045944	--	-//-
EPlOING00000045954	--	-//-
EPlOING00000046016	--	-//-
EPlOING00000046147	--	-//-
EPlOING00000046258	--	-//-
EPlOING00000046411	--	-//-
EPlOING00000046430	--	-//-
EPlOING00000046651	--	-//-
EPlOING00000046782	--	-//-
EPlOING00000047104	--	-//-
EPlOING00000047144	--	-//-
EPlOING00000047168	--	-//-
EPlOING00000047171	--	-//-
EPlOING00000047472	--	-//-
EPlOING00000047544	--	-//-
EPlOING00000047687	--	-//-
EPlOING00000047698	--	-//-
Novel00002	--	-//-
Novel00009	--	-//-
Novel00010	--	Os04g0587400 [Oryza sativa Japonica Group]>gi|38344291|emb|CAE03774.2| OSJNBa0013K16.23 [Oryza sativa Japonica Group]>gi|113565262|dbj|BAF15605.1| Os04g0587400 [Oryza sativa Japonica Group]>gi|215701201|dbj|BAG92625.1| unnamed protein product [Oryza sativa Japonica Group]>gi|218195446|gb|EEC77873.1| hypothetical protein OsI_17157 [Oryza sativa Indica Group]
Novel00048	--	hypothetical protein [Oryza sativa Japonica Group]
Novel00050	--	-//-
Novel00096	--	hypothetical protein [Oryza sativa Japonica Group]
Novel00103	--	hypothetical protein [Oryza sativa Japonica Group]>gi|108709522|gb|ABF97317.1| hypothetical protein LOC_Os03g38620 [Oryza sativa Japonica Group]
Novel00153	--	hypothetical protein [Oryza sativa Japonica Group]>gi|56785378|dbj|BAD82336.1| hypothetical protein [Oryza sativa Japonica Group]
Novel00175	--	Os12g0522600, partial [Oryza sativa Japonica Group]>gi|255670356|dbj|BAH95712.1| Os12g0522600, partial [Oryza sativa Japonica Group]
Novel00183	--	retrotransposon protein, putative, Ty3-gypsy sub-class [Oryza sativa Japonica Group]
Novel00197	--	expressed protein [Oryza sativa Japonica Group]>gi|215704547|dbj|BAG94180.1| unnamed protein product [Oryza sativa Japonica Group]
Novel00250	--	expressed protein [Oryza sativa Japonica Group]>gi|77548819|gb|ABA91616.1| expressed protein [Oryza sativa Japonica Group]>gi|125576326|gb|EAZ17548.1| hypothetical protein OsJ_33081 [Oryza sativa Japonica Group]
Novel00271	--	PREDICTED: LOC100283773 isoform X1 [Zea mays]>gi|413938173|gb|AFW72724.1| hypothetical protein ZEAMMB73_421497 [Zea mays]
Novel00299	--	-//-
Novel00317	--	hypothetical protein OsJ_21737 [Oryza sativa Japonica Group]
Novel00364	--	hypothetical protein OsJ_36187 [Oryza sativa Japonica Group]
Novel00423	--	OSJNBa0084K11.21 [Oryza sativa Japonica Group]>gi|38345926|emb|CAE01919.2| OSJNBb0078D11.1 [Oryza sativa Japonica Group]
Novel00441	--	Os03g0325300 [Oryza sativa Japonica Group]>gi|255674470|dbj|BAH92133.1| Os03g0325300 [Oryza sativa Japonica Group]
Novel00474	--	Os02g0223300, partial [Oryza sativa Japonica Group]>gi|255670732|dbj|BAH91593.1| Os02g0223300, partial [Oryza sativa Japonica Group]
Novel00494	--	-//-
Novel00496	--	hypothetical protein OsJ_05868 [Oryza sativa Japonica Group]
Novel00498	--	hypothetical protein OsJ_05863 [Oryza sativa Japonica Group]
Novel00499	--	-//-
Novel00510	--	-//-
Novel00511	--	Os01g0372100, partial [Oryza sativa Japonica Group]>gi|255673239|dbj|BAH91074.1| Os01g0372100, partial [Oryza sativa Japonica Group]
Novel00531	--	-//-
Novel00541	--	-//-
Novel00563	--	Os09g0440000, partial [Oryza sativa Japonica Group]>gi|113631512|dbj|BAF25193.1| Os09g0440000, partial [Oryza sativa Japonica Group]
Novel00569	--	hypothetical protein OsJ_10115 [Oryza sativa Japonica Group]
Novel00571	--	hypothetical protein [Oryza sativa Japonica Group]
Novel00652	--	Os03g0307800 [Oryza sativa Japonica Group]>gi|108707749|gb|ABF95544.1| Polycomb protein EZ3, putative, expressed [Oryza sativa Japonica Group]>gi|113548370|dbj|BAF11813.1| Os03g0307800 [Oryza sativa Japonica Group]>gi|222624788|gb|EEE58920.1| hypothetical protein OsJ_10569 [Oryza sativa Japonica Group]
Novel00689	--	Os03g0718450 [Oryza sativa Japonica Group]>gi|255674845|dbj|BAH92346.1| Os03g0718450 [Oryza sativa Japonica Group]
Novel00765	--	hypothetical protein OsJ_16580 [Oryza sativa Japonica Group]
Novel00783	--	-//-
Novel00800	--	Os04g0419300 [Oryza sativa Japonica Group]>gi|255675451|dbj|BAH92661.1| Os04g0419300 [Oryza sativa Japonica Group]
Novel00828	--	hypothetical protein OrsaiPp27 (mitochondrion) [Oryza sativa Indica Group]>gi|194033237|ref|YP_002000574.1| Nuclear-like sequence (mitochondrion) [Oryza sativa Japonica Group]>gi|289065028|ref|YP_003433839.1| hypothetical protein OrrupM_p02 (mitochondrion) [Oryza rufipogon]>gi|23495398|dbj|BAC19879.1| Nuclear-like sequence (mitochondrion) [Oryza sativa Japonica Group]>gi|74100072|gb|AAZ99236.1| h…
Novel00831	--	-//-
Novel00886	--	OSJNBb0093G06.2 [Oryza sativa Japonica Group]
Novel00924	--	unknown protein [Oryza sativa Japonica Group]>gi|51038076|gb|AAT93879.1| unknown protein [Oryza sativa Japonica Group]
Novel00946	--	hypothetical protein OsI_28437 [Oryza sativa Indica Group]
Novel00973	--	Os09g0390400, partial [Oryza sativa Japonica Group]>gi|113631316|dbj|BAF24997.1| Os09g0390400, partial [Oryza sativa Japonica Group]
Novel00983	--	-//-
Novel00988	--	Os06g0621600 [Oryza sativa Japonica Group]>gi|113596133|dbj|BAF20007.1| Os06g0621600 [Oryza sativa Japonica Group]>gi|215717000|dbj|BAG95363.1| unnamed protein product [Oryza sativa Japonica Group]
Novel01005	--	hypothetical protein OsJ_31847 [Oryza sativa Japonica Group]
Novel01009	--	-//-
Novel01010	--	-//-
Novel01086	--	hypothetical protein OsI_27646 [Oryza sativa Indica Group]
Novel01089	--	B0809H07.1 [Oryza sativa Indica Group]
Novel01091	--	light responsive protein [Oryza sativa Indica Group]
Novel01092	--	Os07g0626700, partial [Oryza sativa Japonica Group]>gi|255677985|dbj|BAH94031.1| Os07g0626700, partial [Oryza sativa Japonica Group]
Novel01107	--	hypothetical protein OsJ_23607 [Oryza sativa Japonica Group]
Novel01128	--	hypothetical protein F775_23303 [Aegilops tauschii]
Novel01206	--	-//-
Novel01219	--	-//-
Novel01220	--	-//-
Novel01254	--	DNA-directed RNA polymerases I and III subunit rpac1 [Aegilops tauschii]
Novel01303	--	-//-
Novel01313	--	Os09g0562300 [Oryza sativa Japonica Group]>gi|222630669|gb|EEE62801.1| hypothetical protein OsJ_17604 [Oryza sativa Japonica Group]>gi|255679135|dbj|BAH94709.1| Os09g0562300 [Oryza sativa Japonica Group]
Novel01412	--	Os11g0123033, partial [Oryza sativa Japonica Group]>gi|255679736|dbj|BAH95053.1| Os11g0123033, partial [Oryza sativa Japonica Group]
Novel01424	--	hypothetical protein OsJ_31365 [Oryza sativa Japonica Group]
Novel01440	--	hypothetical protein OsJ_26132 [Oryza sativa Japonica Group]
Novel01452	--	Os11g0275200 [Oryza sativa Japonica Group]>gi|108864234|gb|ABG22447.1| Endo-1,3;1,4-beta-D-glucanase precursor, putative, expressed [Oryza sativa Japonica Group]>gi|113644904|dbj|BAF28045.1| Os11g0275200 [Oryza sativa Japonica Group]>gi|215737610|dbj|BAG96740.1| unnamed protein product [Oryza sativa Japonica Group]
Novel01457	--	hypothetical protein OsI_09456 [Oryza sativa Indica Group]
Novel01467	--	PREDICTED: uncharacterized protein LOC102704439 [Oryza brachyantha]

## Sheet: WT.specific_exp
Gene stable ID	Name	Gene description
BGIOSGA000134	--	-//-
BGIOSGA000156	-	Aspartic peptidase A1 family||Xylanase inhibitor, C-terminal||Xylanase inhibitor I-like||Aspartic peptidase domain superfamily||Xylanase inhibitor, N-terminal
BGIOSGA000216	--	-//-
BGIOSGA000239	-	Sucrose-phosphate synthase, C-terminal||Homeobox-like domain superfamily||Sucrose-phosphatase-like, N-terminal||Homeobox domain||Glycosyl transferase, family 1||Sucrose phosphate synthase, plant||Homeobox, conserved site||Sucrose synthase
BGIOSGA000253	-	Exocyst complex component Exo70||Cullin repeat-like-containing domain superfamily
BGIOSGA000254	-	Exocyst complex component Exo70||Cullin repeat-like-containing domain superfamily
BGIOSGA000273	-	Tetratricopeptide-like helical domain superfamily||Pentatricopeptide repeat
BGIOSGA000342	-	DOMON domain
BGIOSGA000521	-	Upstream of FLC||Protein of unknown function DUF966
BGIOSGA000550	-	Ammonium transporter||Ammonium/urea transporter||Ammonium transporter, conserved site||Blood group Rhesus C/E/D polypeptide||Ammonium transporter AmtB-like domain
BGIOSGA000625	-	P-loop containing nucleoside triphosphate hydrolase||Virus X resistance protein-like, coiled-coil domain||Leucine-rich repeat domain superfamily||NB-ARC
BGIOSGA000729	--	-//-
BGIOSGA000757	--	-//-
BGIOSGA000787	-	Serine/threonine-protein kinase, active site||NAF/FISL domain||Calcium/calmodulin-dependent/calcium-dependent protein kinase||NAF domain||Protein kinase domain||Protein kinase-like domain superfamily||Protein kinase, ATP binding site
BGIOSGA000807	-	Tetratricopeptide-like helical domain superfamily||Pentatricopeptide repeat
BGIOSGA000945	--	-//-
BGIOSGA001082	-	Ribonuclease H-like superfamily||3'-5' exonuclease domain||Ribonuclease H superfamily
BGIOSGA001106	-	VQ
BGIOSGA001155	ZHD5	Homeodomain, ZF-HD class||ZF-HD homeobox protein, Cys/His-rich dimerisation domain||Homeobox-like domain superfamily||-
BGIOSGA001197	-	NADP-dependent oxidoreductase domain superfamily||NADP-dependent oxidoreductase domain
BGIOSGA001227	-	ABC transporter-like||ABC-2 type transporter||AAA+ ATPase domain||P-loop containing nucleoside triphosphate hydrolase||ATP-binding cassette transporter, PDR-like subfamily G, domain 2
BGIOSGA001233	ABCG36	AAA+ ATPase domain||ABC-transporter N-terminal domain||ABC transporter-like||Plant PDR ABC transporter associated||P-loop containing nucleoside triphosphate hydrolase||ATP-binding cassette transporter, PDR-like subfamily G, domain 2||ABC-2 type transporter||-
BGIOSGA001448	-	Major facilitator superfamily||MFS transporter superfamily
BGIOSGA001581	--	-//-
BGIOSGA001582	--	-//-
BGIOSGA001657	--	-//-
BGIOSGA001671	-	Tetratricopeptide repeat||Tetratricopeptide repeat-containing domain||Tetratricopeptide repeat 1||Tetratricopeptide-like helical domain superfamily||Protein LOW PSII ACCUMULATION 1-like
BGIOSGA001732	--	-//-
BGIOSGA001848	-	Haem peroxidase||Peroxidase, active site||Plant peroxidase||Haem peroxidase, plant/fungal/bacterial||Secretory peroxidase||Peroxidases heam-ligand binding site
BGIOSGA001888	-	Translation initiation factor IF6
BGIOSGA001975	-	Invertase/pectin methylesterase inhibitor domain superfamily||Pectinesterase inhibitor domain||Pectin lyase fold||Pectinesterase, Asp active site||Pectin lyase fold/virulence factor||Pectinesterase, catalytic
BGIOSGA002065	--	-//-
BGIOSGA002093	-	Mitochondrial substrate/solute carrier||Mitochondrial carrier domain superfamily||Mitochondrial carrier protein
BGIOSGA002106	-	Treslin
BGIOSGA002132	-	Zinc finger, RING-type||Zinc finger, RING/FYVE/PHD-type
BGIOSGA002201	--	-//-
BGIOSGA002275	-	UDP-glycosyltransferase family, conserved site||UDP-glucuronosyl/UDP-glucosyltransferase
BGIOSGA002325	-	Kelch repeat type 1||Kelch-type beta propeller||Development/cell death domain||Galactose oxidase/kelch, beta-propeller
BGIOSGA002390	-	Protein kinase domain||Protein kinase-like domain superfamily||Leucine-rich repeat||Serine/threonine-protein kinase, active site||Leucine-rich repeat, typical subtype||Leucine-rich repeat domain superfamily||Leucine-rich repeat-containing N-terminal, plant-type||Protein kinase, ATP binding site
BGIOSGA002440	-	Wall-associated receptor kinase, galacturonan-binding domain||Wall-associated receptor kinase, C-terminal
BGIOSGA002444	-	Small heat shock protein HSP20||Alpha crystallin/Hsp20 domain||HSP20-like chaperone
BGIOSGA002445	-	Small heat shock protein HSP20||HSP20-like chaperone||Alpha crystallin/Hsp20 domain
BGIOSGA002595	-	NAC domain superfamily||NAC domain
BGIOSGA002740	-	Wall-associated receptor kinase, C-terminal||Wall-associated receptor kinase, galacturonan-binding domain
BGIOSGA002983	--	-//-
BGIOSGA003018	-	F-box-like domain superfamily
BGIOSGA003043	-	Ovate protein family||Ovate protein family, C-terminal
BGIOSGA003049	-	Cytochrome P450, E-class, group I||Cytochrome P450 superfamily||Cytochrome P450, conserved site||Cytochrome P450
BGIOSGA003133	-	Chlorophyll A-B binding protein
BGIOSGA003220	-	Protein kinase-like domain superfamily||Protein kinase domain||Protein kinase, ATP binding site||Serine-threonine/tyrosine-protein kinase, catalytic domain
BGIOSGA003323	--	-//-
BGIOSGA003324	--	-//-
BGIOSGA003408	-	Pectin lyase fold||Glycoside hydrolase, family 28||Pectin lyase fold/virulence factor||Parallel beta-helix repeat
BGIOSGA003430	-	Pyrophosphate-energised proton pump
BGIOSGA003553	-	Aldolase-type TIM barrel||3-dehydroquinate dehydratase type I
BGIOSGA003589	--	-//-
BGIOSGA003635	-	CH domain superfamily||Kinesin motor domain||Calponin homology domain||P-loop containing nucleoside triphosphate hydrolase||Kinesin motor domain superfamily
BGIOSGA003642	-	Tetratricopeptide repeat||Peptidyl-prolyl cis-trans isomerase, FKBP-type||Tetratricopeptide-like helical domain superfamily||Tetratricopeptide repeat-containing domain||FKBP-type peptidyl-prolyl cis-trans isomerase domain
BGIOSGA003645	--	-//-
BGIOSGA003825	--	-//-
BGIOSGA003853	--	-//-
BGIOSGA004031	-	Cytochrome P450||Cytochrome P450, conserved site||Cytochrome P450 superfamily||Cytochrome P450, E-class, group I
BGIOSGA004032	-	Cytochrome P450, conserved site||Cytochrome P450 superfamily||Cytochrome P450, E-class, group II||Cytochrome P450
BGIOSGA004033	-	Cytochrome P450, conserved site||Cytochrome P450 superfamily||Cytochrome P450, E-class, group I||Cytochrome P450
BGIOSGA004049	--	-//-
BGIOSGA004073	-	UDP-glucuronosyl/UDP-glucosyltransferase||UDP-glycosyltransferase family, conserved site
BGIOSGA004394	--	-//-
BGIOSGA004615	-	P-loop containing nucleoside triphosphate hydrolase||NB-ARC
BGIOSGA004630	-	Zinc finger, RING/FYVE/PHD-type
BGIOSGA004632	-	F-box-like domain superfamily
BGIOSGA004677	-	AP2/ERF domain||DNA-binding domain superfamily||AP2/ERF domain superfamily||AP2-like ethylene-responsive transcription factor
BGIOSGA004705	-	WRKY domain superfamily||WRKY domain
BGIOSGA004706	--	-//-
BGIOSGA004759	-	Alpha/Beta hydrolase fold||Serine aminopeptidase, S33
BGIOSGA004784	-	Peptidyl-prolyl cis-trans isomerase, FKBP-type||FKBP-type peptidyl-prolyl cis-trans isomerase domain
BGIOSGA004891	-	Major facilitator superfamily domain||Proton-dependent oligopeptide transporter family||MFS transporter superfamily
BGIOSGA004916	-	Dirigent protein
BGIOSGA004927	-	HotDog domain superfamily||Phenylacetic acid degradation-related domain||Thioesterase domain
BGIOSGA004950	-	NAC domain||NAC domain superfamily
BGIOSGA004952	-	Mlo-related protein
BGIOSGA004953	-	ARGOS/ARL
BGIOSGA004967	-	Serine-threonine/tyrosine-protein kinase, catalytic domain||Serine/threonine-protein kinase, active site||Ankyrin repeat||Ankyrin repeat-containing domain superfamily||Ankyrin repeat-containing domain||Protein kinase domain||Protein kinase-like domain superfamily
BGIOSGA005108	-	Short-chain dehydrogenase/reductase SDR||NAD(P)-binding domain superfamily||Short-chain dehydrogenase/reductase, conserved site
BGIOSGA005131	-	Pentatricopeptide repeat||Tetratricopeptide-like helical domain superfamily
BGIOSGA005136	-	eRF1 domain 2||Peptide Chain Release Factor eRF1/aRF1, N-terminal||Peptide chain release factor eRF1/aRF1||50S ribosomal protein L30e-like||eRF1 domain 3||eRF1 domain 1/Pelota-like
BGIOSGA005156	-	Glycoside hydrolase family 17||Glycoside hydrolase superfamily
BGIOSGA005309	--	-//-
BGIOSGA005330	--	-//-
BGIOSGA005357	-	Cytochrome P450||Cytochrome P450, conserved site||Cytochrome P450 superfamily||Cytochrome P450, E-class, group I
BGIOSGA005411	-	Ubiquitin-activating enzyme||Rhodanese-like domain superfamily||Rhodanese-like domain||Adenylyltransferase and sulfurtransferase MOCS3/Uba4||THIF-type NAD/FAD binding fold
BGIOSGA005455	--	-//-
BGIOSGA005564	-	SNF2-related, N-terminal domain||Helicase superfamily 1/2, ATP-binding domain||Helicase, C-terminal||P-loop containing nucleoside triphosphate hydrolase||SNF2-like, N-terminal domain superfamily
BGIOSGA005670	-	EF-Hand 1, calcium-binding site||EF-hand domain||EF-hand domain pair
BGIOSGA005703	-	S locus-related glycoprotein 1 binding pollen coat protein
BGIOSGA005828	-	SANT/Myb domain||Myb domain||Homeobox-like domain superfamily||Myb domain, plants
BGIOSGA005835	-	B3 DNA binding domain||DNA-binding pseudobarrel domain superfamily
BGIOSGA005845	-	Tetratricopeptide-like helical domain superfamily||Pentatricopeptide repeat
BGIOSGA005865	-	Serine-threonine/tyrosine-protein kinase, catalytic domain||Protein kinase, ATP binding site||Serine/threonine-protein kinase, active site||Protein kinase-like domain superfamily||Protein kinase domain
BGIOSGA005889	-	Pentatricopeptide repeat||Tetratricopeptide-like helical domain superfamily
BGIOSGA005931	-	Oligopeptide transporter, OPT superfamily
BGIOSGA005939	-	Zinc finger, RING-type||Zinc finger, RING/FYVE/PHD-type
BGIOSGA005968	-	Electron transport accessory-like domain superfamily||Ferredoxin thioredoxin reductase, alpha chain
BGIOSGA005997	-	P-loop containing nucleoside triphosphate hydrolase||NB-ARC
BGIOSGA006030	-	SANT/Myb domain||Myb domain||Homeobox-like domain superfamily
BGIOSGA006055	-	Lipocalin, ApoD type||Lipocalin family conserved site||Calycin||Lipocalin/cytosolic fatty-acid binding domain
BGIOSGA006072	--	-//-
BGIOSGA006113	-	B3 DNA binding domain||DNA-binding pseudobarrel domain superfamily
BGIOSGA006185	-	PsbQ-like domain superfamily||Oxygen-evolving enhancer protein 3
BGIOSGA006246	--	-//-
BGIOSGA006247	--	-//-
BGIOSGA006299	-	Armadillo-like helical||Zinc finger, RING/FYVE/PHD-type||U box domain||Armadillo-type fold
BGIOSGA006329	-	AAA+ ATPase domain||P-loop containing nucleoside triphosphate hydrolase||ABC transporter-like
BGIOSGA006443	-	Tetratricopeptide-like helical domain superfamily||FBD domain||Tetratricopeptide repeat-containing domain||Leucine-rich repeat domain superfamily||Tetratricopeptide repeat
BGIOSGA006579	--	-//-
BGIOSGA006609	-	No apical meristem-associated, C-terminal domain
BGIOSGA006777	-	VQ
BGIOSGA006919	-	Trimeric LpxA-like superfamily||Hexapeptide transferase, conserved site||Hexapeptide repeat||Serine acetyltransferase, N-terminal
BGIOSGA006980	--	-//-
BGIOSGA007022	-	Uncharacterised conserved protein UCP015417, vWA||von Willebrand factor A-like domain superfamily||Domain of unknown function DUF2828
BGIOSGA007083	-	Peroxidases heam-ligand binding site||Secretory peroxidase||Haem peroxidase, plant/fungal/bacterial||Plant peroxidase||Haem peroxidase
BGIOSGA007355	-	Serine-threonine/tyrosine-protein kinase, catalytic domain||Leucine-rich repeat domain superfamily||Leucine-rich repeat-containing N-terminal, plant-type||Leucine-rich repeat||Protein kinase-like domain superfamily
BGIOSGA007583	-	Formin, FH2 domain
BGIOSGA007594	-	NB-ARC||Leucine-rich repeat domain superfamily||P-loop containing nucleoside triphosphate hydrolase||Virus X resistance protein-like, coiled-coil domain
BGIOSGA007609	--	-//-
BGIOSGA007686	-	Cytochrome P450||Cytochrome P450 superfamily||Cytochrome P450, conserved site||Cytochrome P450, E-class, group I
BGIOSGA007709	--	-//-
BGIOSGA007789	-	Leucine-rich repeat-containing N-terminal, plant-type||Protein kinase, ATP binding site||Leucine-rich repeat, typical subtype||Serine/threonine-protein kinase, active site||Leucine-rich repeat||Protein kinase domain||Protein kinase-like domain superfamily||Leucine-rich repeat domain superfamily
BGIOSGA007802	-	Cytokinin dehydrogenase 1, FAD/cytokinin binding domain||FAD-binding, type 2||FAD-linked oxidase-like, C-terminal||Cytokinin dehydrogenase, C-terminal domain superfamily||FAD-binding, type 2, subdomain 1||FAD linked oxidase, N-terminal||Oxygen oxidoreductase covalent FAD-binding site||FAD-binding, type 2-like superfamily
BGIOSGA007835	-	Alpha/Beta hydrolase fold
BGIOSGA007858	-	Haem peroxidase, plant/fungal/bacterial||Plant peroxidase||Haem peroxidase||Peroxidase, active site||Secretory peroxidase||Peroxidases heam-ligand binding site
BGIOSGA008064	-	PGG domain
BGIOSGA008065	-	PGG domain
BGIOSGA008118	--	-//-
BGIOSGA008136	-	Protein of unknown function DUF3615
BGIOSGA008174	ITPK4	Inositol-tetrakisphosphate 1-kinase
BGIOSGA008189	-	Protein kinase, ATP binding site||Cysteine-rich secretory protein, allergen V5/Tpx-1-related||CAP domain||Pathogenesis-related protein 1-like, SCP domain||CAP superfamily||Protein kinase domain||Protein kinase-like domain superfamily||Serine/threonine-protein kinase, active site||Allergen V5/Tpx-1-related, conserved site||Ves allergen
BGIOSGA008222	-	Leucine-rich repeat||Serine/threonine-protein kinase, active site||Leucine-rich repeat, typical subtype||Protein kinase-like domain superfamily||Protein kinase domain||Leucine-rich repeat domain superfamily||Protein kinase, ATP binding site||Leucine-rich repeat-containing N-terminal, plant-type
BGIOSGA008253	-	Magnesium transporter NIPA
BGIOSGA008260	-	Nucleic acid-binding, OB-fold||Replication factor A, C-terminal
BGIOSGA008438	-	DNA recombination and repair protein, RecA-like||DNA recombination and repair protein RecA-like, ATP-binding domain||P-loop containing nucleoside triphosphate hydrolase||DNA recombination and repair protein Rad51-like, C-terminal
BGIOSGA008442	-	F-box domain||F-box-like domain superfamily||Kelch repeat type 1||Kelch-type beta propeller
BGIOSGA008480	-	Protein kinase-like domain superfamily||UbiB domain
BGIOSGA008487	-	UDP-glucuronosyl/UDP-glucosyltransferase||UDP-glycosyltransferase family, conserved site
BGIOSGA008528	-	Phosphate transporter
BGIOSGA008603	--	-//-
BGIOSGA008653	--	-//-
BGIOSGA008802	-	AP2/ERF domain superfamily||DNA-binding domain superfamily||AP2/ERF domain
BGIOSGA008944	-	Protein of unknown function PDDEXK-like
BGIOSGA008993	-	Six-hairpin glycosidase superfamily||Glycoside hydrolase family 9, His active site||Glycoside hydrolase family 9||Six-hairpin glycosidase-like superfamily||Glycosyl hydrolases family 9, Asp/Glu active sites
BGIOSGA009010	--	-//-
BGIOSGA009011	--	-//-
BGIOSGA009023	--	-//-
BGIOSGA009079	-	UDP-glucuronosyl/UDP-glucosyltransferase||UDP-glycosyltransferase family, conserved site
BGIOSGA009154	-	HSP20-like chaperone||Alpha crystallin/Hsp20 domain||Small heat shock protein HSP20
BGIOSGA009267	-	Phloem protein 2-like||F-box-like domain superfamily||F-box domain
BGIOSGA009514	-	PLAC8 motif-containing protein
BGIOSGA009826	-	Heat shock factor (HSF)-type, DNA-binding||Heat shock transcription factor family||Winged helix DNA-binding domain superfamily||Winged helix-like DNA-binding domain superfamily
BGIOSGA009827	--	-//-
BGIOSGA009889	-	Domain of unknown function DUF1618
BGIOSGA009929	-	Serine-threonine/tyrosine-protein kinase, catalytic domain||Protein kinase, ATP binding site||Serine/threonine-protein kinase, active site||Protein kinase domain||Protein kinase-like domain superfamily
BGIOSGA009947	-	Phytocyanin domain||Cupredoxin
BGIOSGA009992	--	-//-
BGIOSGA010284	-	F-box domain||F-box-like domain superfamily
BGIOSGA010386	-	Potassium transporter
BGIOSGA010391	--	-//-
BGIOSGA010462	-	CGLD27-like
BGIOSGA010476	-	Haem peroxidase, plant/fungal/bacterial||Plant peroxidase||Haem peroxidase
BGIOSGA010530	-	COBRA, plant
BGIOSGA010549	-	MOB kinase activator family||MOB kinase activator superfamily
BGIOSGA010616	--	-//-
BGIOSGA010621	-	Protein kinase, ATP binding site||Protein kinase domain||Protein kinase-like domain superfamily
BGIOSGA010689	-	Isoprenoid synthase domain superfamily||Terpene cyclase-like 1, C-terminal domain||Terpenoid cyclases/protein prenyltransferase alpha-alpha toroid||Terpene synthase, N-terminal domain superfamily||Terpene synthase, N-terminal domain||Terpene synthase, metal-binding domain
BGIOSGA010821	-	P-type ATPase, A domain superfamily||P-type ATPase, cytoplasmic domain N||P-type ATPase, phosphorylation site||HAD-like superfamily||P-type ATPase, N-terminal||HAD superfamily||P-type ATPase, transmembrane domain superfamily||P-type ATPase, subfamily IV
BGIOSGA010886	-	Lon protease homologue, chloroplastic/mitochondrial||AAA+ ATPase domain||Ribosomal protein S5 domain 2-type fold||Peptidase S16, active site||Peptidase S16, Lon proteolytic domain||P-loop containing nucleoside triphosphate hydrolase||Lon protease||Ribosomal protein S5 domain 2-type fold, subgroup||Lon, substrate-binding domain||Lon protease, bacterial/eukaryotic-type||PUA-like superfamily||ATPase…
BGIOSGA010918	-	Malonyl CoA-acyl carrier protein transacylase||Acyl transferase||Acyl transferase domain superfamily||Malonyl-CoA ACP transacylase, ACP-binding||Polyketide synthase, acyl transferase domain||Acyl transferase/acyl hydrolase/lysophospholipase||Malonyl CoA-acyl carrier protein transacylase, FabD-type
BGIOSGA011002	-	Heat shock protein 70kD, C-terminal domain superfamily||Heat shock protein 70 family||Heat shock protein 70, conserved site||Heat shock protein 70kD, peptide-binding domain superfamily
BGIOSGA011045	-	HSP20-like chaperone||Alpha crystallin/Hsp20 domain||Small heat shock protein HSP20
BGIOSGA011047	-	Small heat shock protein HSP20||HSP20-like chaperone||Alpha crystallin/Hsp20 domain
BGIOSGA011144	-	Xyloglucan endo-transglycosylase, C-terminal||Concanavalin A-like lectin/glucanase domain superfamily||Xyloglucan endotransglucosylase/hydrolase||Glycoside hydrolase family 16
BGIOSGA011243	-	Syntaxin 6, N-terminal||SNARE
BGIOSGA011256	--	-//-
BGIOSGA011308	-	NAD(P)-binding domain superfamily||Alcohol dehydrogenase, zinc-type, conserved site||Alcohol dehydrogenase, N-terminal||Alcohol dehydrogenase, C-terminal||GroES-like superfamily
BGIOSGA011360	-	Cystatin
BGIOSGA011415	-	Peptidase S8 propeptide/proteinase inhibitor I9 superfamily||Peptidase S8/S53 domain superfamily||Peptidase S8 propeptide/proteinase inhibitor I9
BGIOSGA011428	-	Expansin, cellulose-binding-like domain superfamily||RlpA-like domain superfamily||Expansin/pollen allergen, DPBB domain||Expansin, cellulose-binding-like domain||RlpA-like protein, double-psi beta-barrel domain||Expansin/Lol pI||Expansin
BGIOSGA011474	--	-//-
BGIOSGA011520	-	Catalase active site||Catalase haem-binding site||Catalase core domain||Catalase, mono-functional, haem-containing, clades 1 and 3||Catalase immune-responsive domain||Catalase core domain superfamily||Catalase, mono-functional, haem-containing||Catalase superfamily
BGIOSGA011528	--	-//-
BGIOSGA011544	-	S-adenosyl-L-methionine-dependent methyltransferase
BGIOSGA011604	-	AMP-activated protein kinase, glycogen-binding domain||Immunoglobulin-like fold||Immunoglobulin E-set||Phosphoglucan phosphatase DSP4
BGIOSGA011629	-	Zinc finger, RING/FYVE/PHD-type||Serine/threonine-protein kinase, active site||U box domain||Protein kinase domain||Protein kinase-like domain superfamily||Rossmann-like alpha/beta/alpha sandwich fold||Protein kinase, ATP binding site
BGIOSGA011633	-	Tetraspanin/Peripherin||Tetraspanin
BGIOSGA011783	--	-//-
BGIOSGA011832	-	Protein of unknown function DUF594||Domain of unknown function DUF4220
BGIOSGA011840	-	UAA transporter
BGIOSGA011890	-	RlpA-like protein, double-psi beta-barrel domain||Expansin/Lol pI||Expansin||Expansin, cellulose-binding-like domain||Expansin/pollen allergen, DPBB domain||RlpA-like domain superfamily||Expansin, cellulose-binding-like domain superfamily
BGIOSGA012072	-	Leucine-rich repeat domain superfamily
BGIOSGA012083	-	Tetratricopeptide-like helical domain superfamily||Pentatricopeptide repeat
BGIOSGA012192	-	Tetratricopeptide-like helical domain superfamily||Pentatricopeptide repeat
BGIOSGA012224	-	Small heat shock protein HSP20||Alpha crystallin/Hsp20 domain||HSP20-like chaperone
BGIOSGA012439	-	DYW domain||Tetratricopeptide-like helical domain superfamily||Pentatricopeptide repeat
BGIOSGA012512	--	-//-
BGIOSGA012514	--	-//-
BGIOSGA012548	-	GOLD domain||TMP21-related
BGIOSGA012571	-	WRKY domain superfamily||WRKY domain
BGIOSGA012621	-	GTP-binding protein, orthogonal bundle domain superfamily||Nucleolar GTP-binding protein 2
BGIOSGA012764	-	Thiolase-like||Very-long-chain 3-ketoacyl-CoA synthase||3-Oxoacyl-[acyl-carrier-protein (ACP)] synthase III, C-terminal||FAE1/Type III polyketide synthase-like protein
BGIOSGA012766	-	Heavy metal-associated domain superfamily||Heavy metal-associated domain, HMA
BGIOSGA012838	--	-//-
BGIOSGA012868	--	-//-
BGIOSGA013057	-	Cytochrome P450, E-class, group I||Cytochrome P450 superfamily||Cytochrome P450, conserved site||Cytochrome P450
BGIOSGA013082	-	Protein kinase-like domain superfamily||Protein kinase domain||Serine/threonine-protein kinase, active site||Protein kinase, ATP binding site
BGIOSGA013089	-	Pentatricopeptide repeat||Tetratricopeptide-like helical domain superfamily
BGIOSGA013141	-	Tetratricopeptide repeat||Tetratricopeptide-like helical domain superfamily||Ankyrin repeat||Ankyrin repeat-containing domain superfamily||Ankyrin repeat-containing domain||Tetratricopeptide repeat-containing domain
BGIOSGA013188	-	Protein kinase domain||Protein kinase-like domain superfamily||Serine/threonine-protein kinase, active site||Regulator of chromosome condensation 1/beta-lactamase-inhibitor protein II||Protein kinase, ATP binding site||Serine-threonine/tyrosine-protein kinase, catalytic domain||TNFR/NGFR cysteine-rich region||Regulator of chromosome condensation, RCC1
BGIOSGA013448	--	-//-
BGIOSGA013449	--	-//-
BGIOSGA013451	--	-//-
BGIOSGA013456	--	-//-
BGIOSGA013487	-	Domain of unknown function DUF1618
BGIOSGA013629	--	-//-
BGIOSGA013666	-	Tetratricopeptide-like helical domain superfamily||Pentatricopeptide repeat
BGIOSGA013702	-	Alpha/beta hydrolase fold-3||Lipase, GDXG, putative serine active site||Alpha/Beta hydrolase fold
BGIOSGA013707	--	-//-
BGIOSGA013804	-	EF-hand domain pair||EF-hand domain||EF-Hand 1, calcium-binding site
BGIOSGA013894	-	Reverse transcriptase zinc-binding domain
BGIOSGA013947	-	Nucleotide-diphospho-sugar transferase
BGIOSGA013964	-	Tetraspanin/Peripherin
BGIOSGA013965	-	Tetraspanin/Peripherin
BGIOSGA014006	-	Serine-threonine/tyrosine-protein kinase, catalytic domain||Protein kinase, ATP binding site||Protein kinase domain||Protein kinase-like domain superfamily||Serine/threonine-protein kinase, active site||PAN/Apple domain||Bulb-type lectin domain superfamily||S-locus glycoprotein domain||Bulb-type lectin domain||S-receptor-like serine/threonine-protein kinase
BGIOSGA014139	--	-//-
BGIOSGA014153	-	S-adenosyl-L-methionine-dependent methyltransferase||SAM dependent carboxyl methyltransferase
BGIOSGA014158	-	AUX/IAA domain||PB1 domain||B3 DNA binding domain||DNA-binding pseudobarrel domain superfamily||Auxin response factor
BGIOSGA014195	-	Protein kinase, ATP binding site||Serine/threonine-protein kinase, active site||Protein kinase domain||Protein kinase-like domain superfamily
BGIOSGA014197	--	-//-
BGIOSGA014337	--	-//-
BGIOSGA014364	-	Zinc/iron permease||Zinc/iron permease, fungal/plant
BGIOSGA014419	-	Transcription factor BREVIS RADIX, N-terminal domain||Brevis radix (BRX) domain
BGIOSGA014421	-	Alternative oxidase||Alternative oxidase superfamily
BGIOSGA014627	-	Serine/threonine-protein kinase, active site||Protein kinase domain||Protein kinase-like domain superfamily
BGIOSGA014634	-	Aldehyde/histidinol dehydrogenase||Aldehyde dehydrogenase, N-terminal||Aldehyde dehydrogenase NAD(P)-dependent||Aldehyde dehydrogenase domain||Aldehyde dehydrogenase, C-terminal
BGIOSGA014655	--	-//-
BGIOSGA014675	-	Papain-like cysteine peptidase superfamily
BGIOSGA014719	-	Leucine-rich repeat||P-loop containing nucleoside triphosphate hydrolase||Leucine-rich repeat, typical subtype||AAA+ ATPase domain||NB-ARC||Leucine-rich repeat domain superfamily
BGIOSGA014721	-	Glycoside hydrolase superfamily||Glycoside hydrolase family 1
BGIOSGA014817	-	Zinc finger, RING/FYVE/PHD-type||Zinc finger, RING-type
BGIOSGA015096	-	AP2/ERF domain superfamily||AP2/ERF domain||DNA-binding domain superfamily
BGIOSGA015343	-	Gnk2-homologous domain superfamily||Gnk2-homologous domain
BGIOSGA015387	--	-//-
BGIOSGA015394	-	Clp, N-terminal domain superfamily
BGIOSGA015686	-	Leucine-rich repeat-containing N-terminal, plant-type||Leucine-rich repeat domain superfamily||Leucine-rich repeat, typical subtype||Leucine-rich repeat
BGIOSGA015767	-	Ribosomal protein S5 domain 2-type fold||Histidine kinase/HSP90-like ATPase||Histidine kinase/HSP90-like ATPase superfamily||Heat shock protein Hsp90, conserved site||Heat shock protein Hsp90 family||Heat shock protein Hsp90, N-terminal||HSP90, C-terminal domain
BGIOSGA015849	-	Domain of unknown function DUF4220||Protein of unknown function DUF594
BGIOSGA015920	--	-//-
BGIOSGA015941	-	CRM-domain containing factor CFM3
BGIOSGA016176	--	-//-
BGIOSGA016191	-	Alcohol dehydrogenase, N-terminal||NAD(P)-binding domain superfamily||Polyketide synthase, enoylreductase domain||GroES-like superfamily
BGIOSGA016278	-	DHS-like NAD/FAD-binding domain superfamily||Acetolactate synthase, large subunit, biosynthetic||Thiamin diphosphate-binding fold||Thiamine pyrophosphate enzyme, N-terminal TPP-binding domain||Thiamine pyrophosphate enzyme, C-terminal TPP-binding||Thiamine pyrophosphate enzyme, central domain
BGIOSGA016305	--	-//-
BGIOSGA016348	-	Root cap
BGIOSGA016399	-	Tetratricopeptide-like helical domain superfamily||Pentatricopeptide repeat
BGIOSGA016540	-	PDZ superfamily||Peptidase S1, PA clan||PDZ domain||Peptidase S1C
BGIOSGA016550	-	Bifunctional inhibitor/plant lipid transfer protein/seed storage helical domain||Bifunctional inhibitor/plant lipid transfer protein/seed storage helical domain superfamily
BGIOSGA016575	-	Altered xyloglucan 4-like||Trichome birefringence-like family||PC-Esterase||PMR5 N-terminal domain
BGIOSGA016654	-	Ankyrin repeat-containing domain superfamily
BGIOSGA016680	-	Domain of unknown function DUF642||Galactose-binding-like domain superfamily
BGIOSGA016840	-	Tetratricopeptide repeat 2||Tetratricopeptide-like helical domain superfamily||Tetratricopeptide repeat 1||Tetratricopeptide repeat-containing domain||Heat shock chaperonin-binding||Tetratricopeptide repeat
BGIOSGA016894	-	Zinc finger C2H2 superfamily||Zinc finger C2H2-type
BGIOSGA016940	-	Sugar isomerase (SIS)||3-hexulose-6-phosphate isomerase
BGIOSGA016998	-	Malectin-like carbohydrate-binding domain
BGIOSGA017247	-	Mms4/EME1/EME2||ERCC4 domain
BGIOSGA017365	-	Amidohydrolase-related||Metal-dependent hydrolase||Metal-dependent hydrolase, composite domain superfamily||Allantoinase
BGIOSGA017391	-	EamA domain||WAT1-related protein
BGIOSGA017435	-	Leucine-rich repeat domain superfamily||Leucine-rich repeat, typical subtype||Leucine-rich repeat||Serine/threonine-protein kinase, active site||Protein kinase domain||Protein kinase-like domain superfamily
BGIOSGA017460	-	Tyrosine-protein kinase, active site||Protein kinase-like domain superfamily||Protein kinase domain
BGIOSGA017571	-	Non-haem dioxygenase N-terminal domain||Isopenicillin N synthase-like||Oxoglutarate/iron-dependent dioxygenase
BGIOSGA017583	--	-//-
BGIOSGA017631	-	Protein kinase-like domain superfamily||Protein kinase domain||Serine/threonine-protein kinase, active site||Protein kinase, ATP binding site
BGIOSGA017700	-	UDP-glucuronosyl/UDP-glucosyltransferase||UDP-glycosyltransferase family, conserved site
BGIOSGA017723	-	Ovate protein family||Ovate protein family, C-terminal
BGIOSGA017729	-	Oxoglutarate/iron-dependent dioxygenase||Isopenicillin N synthase-like||Non-haem dioxygenase N-terminal domain
BGIOSGA017778	-	GH3 family
BGIOSGA017784	-	Protein kinase, ATP binding site||Serine-threonine/tyrosine-protein kinase, catalytic domain||Protein kinase domain||Protein kinase-like domain superfamily||Serine/threonine-protein kinase, active site
BGIOSGA017798	--	-//-
BGIOSGA017869	--	-//-
BGIOSGA018010	-	Heat shock protein 70 family||Heat shock protein 70kD, C-terminal domain superfamily||Heat shock protein 70, conserved site||Heat shock protein 70kD, peptide-binding domain superfamily
BGIOSGA018109	-	Tetratricopeptide-like helical domain superfamily||Pentatricopeptide repeat
BGIOSGA018161	-	Gibberellin regulated protein
BGIOSGA018162	-	Acyl-CoA N-acyltransferase||GNAT domain
BGIOSGA018182	-	Alpha/Beta hydrolase fold
BGIOSGA018282	-	Protein kinase, ATP binding site||Protein kinase-like domain superfamily||Protein kinase domain||Calcium/calmodulin-dependent/calcium-dependent protein kinase||NAF domain||Serine/threonine-protein kinase, active site||NAF/FISL domain
BGIOSGA018283	-	HSP40/DnaJ peptide-binding||DnaJ domain||Heat shock protein DnaJ, cysteine-rich domain superfamily||Chaperone DnaJ||Chaperone DnaJ, C-terminal||Heat shock protein DnaJ, cysteine-rich domain||DnaJ domain, conserved site||Chaperone J-domain superfamily
BGIOSGA018290	-	EF-hand domain pair||FAD/NAD(P)-binding domain||FAD/NAD(P)-binding domain superfamily||EF-hand domain
BGIOSGA018565	-	DNA/RNA helicase, ATP-dependent, DEAH-box type, conserved site||P-loop containing nucleoside triphosphate hydrolase||ATP-dependent helicase Rad3/Chl1-like||Helicase-like, DEXD box c2 type||Helicase superfamily 1/2, ATP-binding domain||Helicase superfamily 1/2, ATP-binding domain, DinG/Rad3-type||DEAD2||ATP-dependent helicase, C-terminal
BGIOSGA018747	-	Lateral organ boundaries, LOB
BGIOSGA018829	--	-//-
BGIOSGA018987	--	-//-
BGIOSGA019020	-	Root cap
BGIOSGA019174	-	Pentatricopeptide repeat||Tetratricopeptide-like helical domain superfamily
BGIOSGA019204	--	-//-
BGIOSGA019213	-	Transferase||Chloramphenicol acetyltransferase-like domain superfamily
BGIOSGA019303	-	Domain of unknown function DUF4005||IQ motif, EF-hand binding site
BGIOSGA019363	-	GDSL lipase/esterase-like, plant||SGNH hydrolase superfamily||GDSL lipase/esterase
BGIOSGA019460	-	CRAL-TRIO lipid binding domain superfamily
BGIOSGA019485	-	Virus X resistance protein-like, coiled-coil domain||P-loop containing nucleoside triphosphate hydrolase||Leucine-rich repeat domain superfamily||NB-ARC
BGIOSGA019730	-	NPR1/NH1-interacting protein
BGIOSGA019947	--	-//-
BGIOSGA020430	--	-//-
BGIOSGA020436	--	-//-
BGIOSGA020442	-	Serine carboxypeptidase, serine active site||Alpha/Beta hydrolase fold||Peptidase S10, serine carboxypeptidase
BGIOSGA020521	-	Protein of unknown function DUF677
BGIOSGA020692	--	-//-
BGIOSGA020804	--	-//-
BGIOSGA020813	-	DNA-binding domain superfamily||AP2/ERF domain||AP2/ERF domain superfamily||AP2-like ethylene-responsive transcription factor
BGIOSGA020920	-	F-box-like domain superfamily||Quinoprotein amine dehydrogenase, beta chain-like
BGIOSGA020946	--	-//-
BGIOSGA020948	-	Multiprotein bridging factor 1, N-terminal||Cro/C1-type helix-turn-helix domain||Lambda repressor-like, DNA-binding domain superfamily
BGIOSGA021024	-	Protein of unknown function DUF3511
BGIOSGA021089	--	-//-
BGIOSGA021111	--	-//-
BGIOSGA021164	--	-//-
BGIOSGA021284	-	Protein DMP
BGIOSGA021298	-	Exostosin-like
BGIOSGA021432	-	PGG domain
BGIOSGA021451	-	O-methyltransferase, family 2||Plant methyltransferase dimerisation||Winged helix DNA-binding domain superfamily||S-adenosyl-L-methionine-dependent methyltransferase||Winged helix-like DNA-binding domain superfamily||O-methyltransferase COMT-type
BGIOSGA021487	-	Basic-leucine zipper domain||Transcription factor TGA like domain
BGIOSGA021516	-	Isopenicillin N synthase-like||Oxoglutarate/iron-dependent dioxygenase||Non-haem dioxygenase N-terminal domain
BGIOSGA021625	-	Transcription termination factor, mitochondrial/chloroplastic||Serine/threonine-protein kinase, active site||Protein kinase-like domain superfamily||Protein kinase domain||MTERF superfamily, mitochondrial/chloroplastic||Leucine-rich repeat-containing N-terminal, plant-type||Leucine-rich repeat domain superfamily
BGIOSGA021670	-	NADH:flavin oxidoreductase/NADH oxidase, N-terminal||Aldolase-type TIM barrel
BGIOSGA021694	-	Zinc finger, RING-type||Legume lectin domain||Concanavalin A-like lectin/glucanase domain superfamily||Protein kinase-like domain superfamily||Protein kinase domain||Serine/threonine-protein kinase, active site||Zinc finger, RING/FYVE/PHD-type
BGIOSGA021711	--	-//-
BGIOSGA021742	--	-//-
BGIOSGA021747	-	Protein kinase domain||Protein kinase-like domain superfamily||Serine/threonine-protein kinase, active site
BGIOSGA021840	-	Bulb-type lectin domain superfamily||Serine/threonine-protein kinase, active site||Protein kinase domain||Protein kinase-like domain superfamily||S-receptor-like serine/threonine-protein kinase||Bulb-type lectin domain||S-locus glycoprotein domain||Protein kinase, ATP binding site
BGIOSGA021874	-	GDSL lipase/esterase||SGNH hydrolase superfamily
BGIOSGA021905	--	-//-
BGIOSGA022293	--	-//-
BGIOSGA022301	--	-//-
BGIOSGA022355	-	WRKY domain||WRKY domain superfamily
BGIOSGA022359	-	Zinc finger, RING/FYVE/PHD-type||Tetratricopeptide-like helical domain superfamily||U box domain||Tetratricopeptide repeat-containing domain||Tetratricopeptide repeat
BGIOSGA022427	-	DNA-binding domain superfamily||AP2/ERF domain||AP2/ERF transcription factor ERF/PTI6||AP2/ERF domain superfamily
BGIOSGA022455	-	UDP-glucuronosyl/UDP-glucosyltransferase||UDP-glycosyltransferase family, conserved site
BGIOSGA022560	-	Protein EXORDIUM-like
BGIOSGA022578	-	Thioredoxin-like superfamily||Glutathione S-transferase, C-terminal-like||Glutathione S-transferase, N-terminal||Glutathione S-transferase, C-terminal domain superfamily
BGIOSGA022720	-	UDP-glucuronosyl/UDP-glucosyltransferase||UDP-glycosyltransferase family, conserved site
BGIOSGA022787	--	-//-
BGIOSGA022934	-	Protein kinase, ATP binding site||Protein kinase-like domain superfamily||Protein kinase domain||Serine/threonine-protein kinase, active site
BGIOSGA023023	-	P-loop containing nucleoside triphosphate hydrolase||Virus X resistance protein-like, coiled-coil domain||NB-ARC
BGIOSGA023035	-	PMR5 N-terminal domain||PC-Esterase||Trichome birefringence-like family
BGIOSGA023046	-	Zinc finger, RING-type||Zinc finger, RING/FYVE/PHD-type
BGIOSGA023047	-	Zinc finger, RING-type||Zinc finger, RING/FYVE/PHD-type
BGIOSGA023077	-	Leucine-rich repeat domain superfamily
BGIOSGA023100	-	Winged helix-like DNA-binding domain superfamily||Heat shock transcription factor family||Heat shock factor (HSF)-type, DNA-binding||Winged helix DNA-binding domain superfamily
BGIOSGA023144	--	-//-
BGIOSGA023231	-	Protein PEP-related development arrested 1
BGIOSGA023255	-	Transcription factor GRAS||Scarecrow-like protein 18/MONOCULM 1
BGIOSGA023380	-	Proteolipid membrane potential modulator
BGIOSGA023506	--	-//-
BGIOSGA023570	-	Chloroplast thylakoid lumenal protein MPH2
BGIOSGA023629	-	Protein of unknown function DUF241, plant
BGIOSGA023865	-	Myb domain||SANT/Myb domain||Homeobox-like domain superfamily
BGIOSGA023959	-	P-loop containing nucleoside triphosphate hydrolase||Virus X resistance protein-like, coiled-coil domain||NB-ARC||Leucine-rich repeat domain superfamily
BGIOSGA023989	-	Tetratricopeptide-like helical domain superfamily||DYW domain||Pentatricopeptide repeat
BGIOSGA024039	-	Protein kinase domain||Protein kinase-like domain superfamily||Protein kinase, ATP binding site||Leucine-rich repeat-containing N-terminal, plant-type||Leucine-rich repeat domain superfamily
BGIOSGA024222	-	Armadillo-like helical||Abnormal spindle-like microcephaly-associated protein||Armadillo||Armadillo-type fold||Calponin homology domain||IQ motif, EF-hand binding site||CH domain superfamily
BGIOSGA024253	-	SBP domain superfamily||SBP domain
BGIOSGA024400	--	-//-
BGIOSGA024417	-	Cytochrome P450 superfamily||Cytochrome P450
BGIOSGA024434	--	-//-
BGIOSGA024493	--	-//-
BGIOSGA024551	--	-//-
BGIOSGA024769	-	Pentatricopeptide repeat||Tetratricopeptide-like helical domain superfamily||DYW domain
BGIOSGA024807	TIFY5	Tify domain||-||CO/COL/TOC1, conserved site
BGIOSGA024908	-	Protein of unknown function DUF538||At5g01610-like superfamily
BGIOSGA024947	-	Ribonuclease H-like superfamily||3'-5' exonuclease domain||Ribonuclease H superfamily
BGIOSGA024994	-	MFS transporter superfamily||Proton-dependent oligopeptide transporter family||PTR2 family proton/oligopeptide symporter, conserved site||Major facilitator superfamily domain
BGIOSGA025033	-	FAD/NAD(P)-binding domain superfamily||Flavin monooxygenase-like||Flavin monooxygenase FMO
BGIOSGA025058	-	At5g01610-like superfamily||Protein of unknown function DUF538
BGIOSGA025061	-	Protein of unknown function DUF1719
BGIOSGA025092	-	Leucine-rich repeat domain superfamily||F-box-like domain superfamily
BGIOSGA025111	--	-//-
BGIOSGA025147	--	-//-
BGIOSGA025169	-	Carotenoid oxygenase
BGIOSGA025318	-	ABC transporter, conserved site||AAA+ ATPase domain||P-loop containing nucleoside triphosphate hydrolase||ABC transporter-like||ABC-2 type transporter
BGIOSGA025441	-	UDP-glucuronosyl/UDP-glucosyltransferase
BGIOSGA025569	-	Zinc finger C2H2 superfamily||Zinc finger C2H2-type
BGIOSGA025645	-	WRKY domain superfamily||WRKY domain
BGIOSGA025733	--	-//-
BGIOSGA025854	-	Secretory peroxidase||Peroxidases heam-ligand binding site||Plant peroxidase||Haem peroxidase, plant/fungal/bacterial||Haem peroxidase||Peroxidase, active site
BGIOSGA025918	-	Chloramphenicol acetyltransferase-like domain superfamily||Transferase
BGIOSGA025955	-	FAD/NAD(P)-binding domain superfamily||FAD/NAD(P)-binding domain
BGIOSGA026166	-	UDP-glucuronosyl/UDP-glucosyltransferase||UDP-glycosyltransferase family, conserved site
BGIOSGA026225	-	Peroxiredoxin, AhpC-type||Thioredoxin-like superfamily||Peroxiredoxin, C-terminal||Thioredoxin domain||Alkyl hydroperoxide reductase subunit C/ Thiol specific antioxidant
BGIOSGA026276	-	Armadillo-type fold||Armadillo-like helical
BGIOSGA026307	-	Uncharacterised protein family UPF0114, plant||Uncharacterised protein family UPF0114
BGIOSGA026472	-	Zinc finger, RING/FYVE/PHD-type||Zinc finger, RING-type
BGIOSGA026519	-	Small auxin-up RNA
BGIOSGA026545	-	AP2/ERF domain superfamily||AP2/ERF domain||DNA-binding domain superfamily
BGIOSGA026566	--	-//-
BGIOSGA026618	-	Zinc finger, RING/FYVE/PHD-type||Zinc finger, RING-type, conserved site||Zinc finger, RING-type
BGIOSGA026645	-	Nucleic acid-binding, OB-fold
BGIOSGA026709	-	Ethylene insensitive 3-like protein, DNA-binding domain superfamily
BGIOSGA026720	--	-//-
BGIOSGA026802	-	PPC domain||AT-hook motif nuclear-localized protein
BGIOSGA026896	-	VQ
BGIOSGA027004	--	-//-
BGIOSGA027051	-	Alcohol dehydrogenase, N-terminal||NAD(P)-binding domain superfamily||Polyketide synthase, enoylreductase domain||Quinone oxidoreductase/zeta-crystallin, conserved site||GroES-like superfamily
BGIOSGA027065	--	-//-
BGIOSGA027081	-	Phosphoenolpyruvate carboxylase
BGIOSGA027119	--	-//-
BGIOSGA027131	--	-//-
BGIOSGA027171	--	-//-
BGIOSGA027484	-	Ribonucleotide reductase-like||Fatty acid desaturase, type 2||Ferritin-like superfamily
BGIOSGA027501	-	Leucine-rich repeat||Leucine-rich repeat, cysteine-containing subtype||Leucine-rich repeat domain superfamily
BGIOSGA027599	-	Nuf2, N-terminal domain superfamily||Kinetochore protein Nuf2
BGIOSGA027641	-	Protein of unknown function DUF599
BGIOSGA027659	-	Homeobox-like domain superfamily||Myb domain||SANT/Myb domain
BGIOSGA027728	-	Protein kinase, ATP binding site||Legume lectin, beta chain, Mn/Ca-binding site||Legume lectin domain||Concanavalin A-like lectin/glucanase domain superfamily||Protein kinase domain||Legume lectin, alpha chain, conserved site||Protein kinase-like domain superfamily||Serine/threonine-protein kinase, active site
BGIOSGA027791	-	Cytochrome P450||Cytochrome P450, E-class, group I||Cytochrome P450, conserved site||Cytochrome P450 superfamily
BGIOSGA027793	-	Cytochrome P450||Cytochrome P450 superfamily||Cytochrome P450, conserved site||Cytochrome P450, E-class, group I
BGIOSGA027800	--	-//-
BGIOSGA027834	-	VQ
BGIOSGA027936	--	-//-
BGIOSGA027948	-	X8 domain
BGIOSGA027961	-	Phytocyanin domain||Blue (type 1) copper protein, binding site||Cupredoxin
BGIOSGA027962	-	Blue (type 1) copper protein, binding site||Cupredoxin||Phytocyanin domain
BGIOSGA027963	-	Phytocyanin domain||Blue (type 1) copper protein, binding site||Cupredoxin
BGIOSGA027967	-	Pyridoxal phosphate-dependent decarboxylase||Pyridoxal phosphate-dependent transferase, major domain||Pyridoxal phosphate-dependent transferase domain 1||Aromatic-L-amino-acid decarboxylase||Pyridoxal phosphate-dependent transferase||Pyridoxal-phosphate binding site
BGIOSGA027972	-	Fungal lipase-like domain||Alpha/Beta hydrolase fold
BGIOSGA027981	-	Virus X resistance protein-like, coiled-coil domain
BGIOSGA028012	-	Short transmembrane mitochondrial protein 1
BGIOSGA028015	-	Short transmembrane mitochondrial protein 1
BGIOSGA028080	--	-//-
BGIOSGA028118	-	RmlC-like jelly roll fold||Cupin 1||RmlC-like cupin domain superfamily||Germin||Germin, manganese binding site
BGIOSGA028159	--	-//-
BGIOSGA028204	-	Domain of unknown function DUF4216
BGIOSGA028255	-	Villin/Gelsolin||Gelsolin-like domain||ADF-H/Gelsolin-like domain superfamily
BGIOSGA028270	-	4'-phosphopantetheinyl transferase domain superfamily||Flavoprotein-like superfamily
BGIOSGA028305	--	-//-
BGIOSGA028466	--	-//-
BGIOSGA028615	-	Protein of unknown function DUF247, plant
BGIOSGA028619	-	ABC transporter A||P-loop containing nucleoside triphosphate hydrolase||ABC transporter, conserved site||AAA+ ATPase domain||ABC transporter-like
BGIOSGA028699	-	NB-ARC||Leucine-rich repeat domain superfamily||P-loop containing nucleoside triphosphate hydrolase
BGIOSGA028791	--	-//-
BGIOSGA028816	--	-//-
BGIOSGA028952	-	Zinc finger C2H2 superfamily||Zinc finger C2H2-type
BGIOSGA028979	-	Tetratricopeptide-like helical domain superfamily||Pentatricopeptide repeat
BGIOSGA029047	--	-//-
BGIOSGA029111	-	Pheromone shutdown, TraB
BGIOSGA029134	-	Domain of unknown function DUF632||Domain of unknown function DUF630
BGIOSGA029245	-	Protein of unknown function DUF868, plant
BGIOSGA029295	-	Pentatricopeptide repeat||Tetratricopeptide-like helical domain superfamily
BGIOSGA029399	-	PB1 domain||AUX/IAA protein||AUX/IAA domain
BGIOSGA029405	-	Homeobox-like domain superfamily||Homeobox, conserved site||START domain||Homeobox domain
BGIOSGA029515	--	-//-
BGIOSGA029570	-	Late embryogenesis abundant protein, LEA-18
BGIOSGA029573	-	NIF system FeS cluster assembly, NifU, C-terminal||Fe-S cluster assembly domain superfamily
BGIOSGA029599	-	EGF-type aspartate/asparagine hydroxylation site||EGF-like calcium-binding, conserved site||EGF-like calcium-binding domain||EGF-like domain||Wall-associated receptor kinase, galacturonan-binding domain
BGIOSGA029671	-	Protein of unknown function DUF716 (TMEM45)
BGIOSGA029690	-	Ribonuclease Z/Hydroxyacylglutathione hydrolase-like||Sterile alpha motif/pointed domain superfamily||Sterile alpha motif domain||DNA repair metallo-beta-lactamase
BGIOSGA029891	-	Glutathione S-transferase, C-terminal domain superfamily||Glutathione S-transferase, N-terminal||Glutathione S-transferase, C-terminal-like||Thioredoxin-like superfamily
BGIOSGA029949	-	F-box-like domain superfamily||F-box domain
BGIOSGA029950	-	F-box domain||F-box-like domain superfamily
BGIOSGA030120	-	Tetratricopeptide-like helical domain superfamily||Pentatricopeptide repeat
BGIOSGA030146	-	Aldolase-type TIM barrel||Indole-3-glycerol phosphate synthase, conserved site||Indole-3-glycerol phosphate synthase||Ribulose-phosphate binding barrel
BGIOSGA030156	-	Tetratricopeptide-like helical domain superfamily||DYW domain||Pentatricopeptide repeat
BGIOSGA030160	-	P-loop containing nucleoside triphosphate hydrolase||Virus X resistance protein-like, coiled-coil domain||NB-ARC
BGIOSGA030210	-	Tetratricopeptide repeat-containing domain||Ankyrin repeat||Ankyrin repeat-containing domain superfamily||Ankyrin repeat-containing domain||Tetratricopeptide-like helical domain superfamily||Tetratricopeptide repeat
BGIOSGA030443	--	-//-
BGIOSGA030508	-	Pentatricopeptide repeat||DYW domain
BGIOSGA030703	--	-//-
BGIOSGA030770	-	Zinc finger, RING/FYVE/PHD-type||E3 ubiquitin ligase RBR family||Zinc finger, RING-type||IBR domain||Zinc finger, RING-type, conserved site||Zinc finger, C3HC4 RING-type
BGIOSGA030845	--	-//-
BGIOSGA030896	-	Myc-type, basic helix-loop-helix (bHLH) domain||Helix-loop-helix DNA-binding domain superfamily
BGIOSGA030983	-	AAA+ ATPase domain||P-loop containing nucleoside triphosphate hydrolase||NB-ARC
BGIOSGA031015	-	Protein of unknown function DUF4228, plant
BGIOSGA031036	-	Polyketide synthase, enoylreductase domain||NAD(P)-binding domain superfamily||Alcohol dehydrogenase, N-terminal||GroES-like superfamily
BGIOSGA031101	--	-//-
BGIOSGA031159	-	Thaumatin, conserved site||Osmotin/thaumatin-like superfamily||Thaumatin family
BGIOSGA031259	-	MTERF superfamily, mitochondrial/chloroplastic||Transcription termination factor, mitochondrial/chloroplastic
BGIOSGA031354	--	-//-
BGIOSGA031366	-	Eukaryotic translation initiation factor 3 subunit B||Translation initiation factor, beta propellor-like domain
BGIOSGA031514	--	-//-
BGIOSGA031617	--	-//-
BGIOSGA031660	--	-//-
BGIOSGA031810	-	Protein of unknown function DUF594
BGIOSGA031915	-	P-type ATPase||HAD superfamily||P-type ATPase, transmembrane domain superfamily||P-type ATPase, cytoplasmic domain N||P-type ATPase, phosphorylation site||HAD-like superfamily||Cation-transporting P-type ATPase, C-terminal||P-type ATPase, subfamily IIB||P-type ATPase, A domain superfamily
BGIOSGA031961	-	Chloramphenicol acetyltransferase-like domain superfamily||Transferase
BGIOSGA032064	--	-//-
BGIOSGA032106	-	Multi antimicrobial extrusion protein
BGIOSGA032230	-	EF-hand domain||EF-Hand 1, calcium-binding site||EF-hand domain pair
BGIOSGA032762	-	PLAT/LH2 domain||PLAT/LH2 domain superfamily
BGIOSGA032800	--	-//-
BGIOSGA032851	--	-//-
BGIOSGA033039	-	CRAL-TRIO lipid binding domain superfamily||CRAL-TRIO lipid binding domain
BGIOSGA033228	--	-//-
BGIOSGA033244	-	Armadillo-type fold||Armadillo-like helical
BGIOSGA033275	-	Cytochrome P450, E-class, group I||Cytochrome P450 superfamily||Cytochrome P450, conserved site||Cytochrome P450
BGIOSGA033288	-	Domain unknown function DUF295
BGIOSGA033293	--	-//-
BGIOSGA033313	-	Glutathione S-transferase, C-terminal||Thioredoxin-like superfamily||Glutathione S-transferase, N-terminal||Glutathione S-transferase, C-terminal-like||Glutathione S-transferase, C-terminal domain superfamily
BGIOSGA033315	-	Glutathione S-transferase, C-terminal domain superfamily||Glutathione S-transferase, N-terminal||Glutathione S-transferase, C-terminal-like||Thioredoxin-like superfamily
BGIOSGA033325	-	Glutathione S-transferase, N-terminal||Glutathione S-transferase, C-terminal-like||Glutathione S-transferase, C-terminal domain superfamily||Thioredoxin-like superfamily
BGIOSGA033513	-	P-loop containing nucleoside triphosphate hydrolase||ATPase, AAA-type, core
BGIOSGA033661	-	Major facilitator, sugar transporter-like||Major facilitator superfamily domain||MFS transporter superfamily||Sugar/inositol transporter
BGIOSGA033802	-	Leucine-rich repeat||Leucine-rich repeat, typical subtype||Leucine-rich repeat domain superfamily||Leucine-rich repeat-containing N-terminal, plant-type
BGIOSGA033867	--	-//-
BGIOSGA033874	CHS1	Chalcone/stilbene synthase, C-terminal||Chalcone/stilbene synthase, active site||Polyketide synthase, type III||Thiolase-like||-||Chalcone/stilbene synthase, N-terminal
BGIOSGA033894	-	Exonuclease, RNase T/DNA polymerase III||Ribonuclease H superfamily||Ribonuclease H-like superfamily
BGIOSGA033914	--	-//-
BGIOSGA033958	-	FAD linked oxidase, N-terminal||FAD-binding, type 2||Berberine/berberine-like||FAD-binding, type 2-like superfamily||FAD-binding, type 2, subdomain 1
BGIOSGA033960	-	PHF5-like
BGIOSGA033988	-	Tetratricopeptide-like helical domain superfamily||Pentatricopeptide repeat
BGIOSGA034043	--	-//-
BGIOSGA034053	RAB16C	Dehydrin||Dehydrin, conserved site
BGIOSGA034220	-	Alpha crystallin/Hsp20 domain||HSP20-like chaperone||Small heat shock protein HSP20
BGIOSGA034303	-	NB-ARC||P-loop containing nucleoside triphosphate hydrolase||Virus X resistance protein-like, coiled-coil domain
BGIOSGA034327	-	Bulb-type lectin domain superfamily||PAN/Apple domain||Serine/threonine-protein kinase, active site||Protein kinase-like domain superfamily||Protein kinase domain||S-receptor-like serine/threonine-protein kinase||Bulb-type lectin domain||S-locus glycoprotein domain||Protein kinase, ATP binding site
BGIOSGA034441	--	-//-
BGIOSGA034551	--	-//-
BGIOSGA034554	-	Major facilitator superfamily domain||Major facilitator superfamily||MFS transporter superfamily
BGIOSGA034607	-	NPH3 domain||SKP1/BTB/POZ domain superfamily||Root phototropism protein 2||BTB/POZ domain
BGIOSGA034652	--	-//-
BGIOSGA034774	-	Strictosidine synthase, conserved region||Six-bladed beta-propeller, TolB-like||Strictosidine synthase
BGIOSGA034784	-	PGG domain
BGIOSGA034810	-	Purple acid phosphatase, N-terminal||Purple acid phosphatase-like, N-terminal
BGIOSGA034856	--	-//-
BGIOSGA034928	-	Short-chain dehydrogenase/reductase SDR||NAD(P)-binding domain superfamily
BGIOSGA035045	-	Serpin superfamily||Serpin domain||Serpin family
BGIOSGA035112	--	-//-
BGIOSGA035153	-	AP2-like ethylene-responsive transcription factor||AP2/ERF domain superfamily||AP2/ERF domain||DNA-binding domain superfamily
BGIOSGA035178	-	Serine-threonine/tyrosine-protein kinase, catalytic domain||Leucine-rich repeat domain superfamily||Leucine-rich repeat||Protein kinase domain||Protein kinase-like domain superfamily
BGIOSGA035281	-	Polysaccharide biosynthesis domain||IRX15/IRX15L/IGXM
BGIOSGA035296	--	-//-
BGIOSGA035552	--	-//-
BGIOSGA035555	--	-//-
BGIOSGA035556	-	Virus X resistance protein-like, coiled-coil domain||P-loop containing nucleoside triphosphate hydrolase||Leucine-rich repeat domain superfamily||NB-ARC
BGIOSGA035685	-	Protein kinase-like domain superfamily||Protein kinase domain||Leucine-rich repeat, typical subtype||Leucine-rich repeat||Protein kinase, ATP binding site||Leucine-rich repeat domain superfamily||Serine-threonine/tyrosine-protein kinase, catalytic domain
BGIOSGA035732	-	Zinc finger, RING/FYVE/PHD-type||Zinc finger, RING-type
BGIOSGA035754	-	Major facilitator superfamily domain||MFS transporter superfamily||Proton-dependent oligopeptide transporter family
BGIOSGA036064	--	-//-
BGIOSGA036150	-	Transcription factor, K-box
BGIOSGA036304	--	-//-
BGIOSGA036466	-	Leucine-rich repeat domain superfamily
BGIOSGA036495	--	-//-
BGIOSGA036500	-	Mog1/PsbP, alpha/beta/alpha sandwich||PsbP family
BGIOSGA036525	--	-//-
BGIOSGA036627	-	Iron/zinc purple acid phosphatase-like C-terminal domain||Metallo-dependent phosphatase-like||Purple acid phosphatase, N-terminal||Purple acid phosphatase-like, N-terminal||Calcineurin-like phosphoesterase domain, ApaH type
BGIOSGA036708	-	Multi antimicrobial extrusion protein
BGIOSGA036799	--	-//-
BGIOSGA036801	-	Ammonium/urea transporter||Ammonium transporter AmtB-like domain
BGIOSGA036869	-	Serine-threonine/tyrosine-protein kinase, catalytic domain||Protein kinase-like domain superfamily
BGIOSGA036988	--	-//-
BGIOSGA037028	-	Ovate protein family, C-terminal||Ovate protein family
BGIOSGA037033	-	Homeobox-like domain superfamily
BGIOSGA037160	-	Helix-turn-helix, base-excision DNA repair, C-terminal||Endonuclease III, iron-sulphur binding site||HhH-GPD domain||NUDIX hydrolase-like domain superfamily||MutY, C-terminal||DNA glycosylase
BGIOSGA037177	-	GroES-like superfamily||Polyketide synthase, enoylreductase domain||NAD(P)-binding domain superfamily||Alcohol dehydrogenase, C-terminal
BGIOSGA037241	-	Invertase/pectin methylesterase inhibitor domain superfamily||Pectinesterase inhibitor domain
BGIOSGA037289	--	-//-
BGIOSGA037319	-	von Willebrand factor, type A||VWA-Hint protein, Vwaint domain||von Willebrand factor A-like domain superfamily
BGIOSGA037338	-	Leucine-rich repeat, typical subtype||Leucine-rich repeat||Serine/threonine-protein kinase, active site||Protein kinase domain||Protein kinase-like domain superfamily||Leucine-rich repeat-containing N-terminal, plant-type||Leucine-rich repeat domain superfamily
BGIOSGA037357	--	-//-
BGIOSGA037368	-	P-loop containing nucleoside triphosphate hydrolase||AAA+ ATPase domain||AAA-type ATPase, N-terminal domain||ATPase, AAA-type, core
BGIOSGA037428	-	NB-ARC||Leucine-rich repeat domain superfamily||P-loop containing nucleoside triphosphate hydrolase
BGIOSGA037501	--	-//-
BGIOSGA037692	-	Domain of unknown function DUF1618
BGIOSGA037750	-	RHD3/Sey1||GB1/RHD3-type guanine nucleotide-binding (G) domain||P-loop containing nucleoside triphosphate hydrolase
BGIOSGA037910	--	-//-
BGIOSGA037938	-	Exocyst complex component Exo70
BGIOSGA037961	-	NB-ARC||Leucine-rich repeat domain superfamily||P-loop containing nucleoside triphosphate hydrolase||Virus X resistance protein-like, coiled-coil domain
BGIOSGA038069	-	Chalcone/stilbene synthase, N-terminal||Polyketide synthase, type III||Thiolase-like||Chalcone/stilbene synthase, C-terminal
BGIOSGA038133	--	-//-
BGIOSGA038168	-	GLABROUS1 enhancer-binding protein family
BGIOSGA039978	--	-//-
BGIOSGA040443	-	D-arabinono-1,4-lactone oxidase||L-gulonolactone/D-arabinono-1,4-lactone oxidase
BGIOSGA040465	-	Cytochrome P450 superfamily
BGIOSGA040494	--	-//-
EPlOING00000000058	--	-//-
EPlOING00000000272	--	-//-
EPlOING00000000379	--	-//-
EPlOING00000000611	--	-//-
EPlOING00000000914	--	-//-
EPlOING00000001126	--	-//-
EPlOING00000001966	--	-//-
EPlOING00000001990	--	-//-
EPlOING00000002369	--	-//-
EPlOING00000002741	--	-//-
EPlOING00000003134	--	-//-
EPlOING00000003287	--	-//-
EPlOING00000003350	--	-//-
EPlOING00000003395	--	-//-
EPlOING00000003494	--	-//-
EPlOING00000003607	--	-//-
EPlOING00000003832	--	-//-
EPlOING00000003857	--	-//-
EPlOING00000003884	--	-//-
EPlOING00000004229	--	-//-
EPlOING00000004732	--	-//-
EPlOING00000004821	--	-//-
EPlOING00000004860	--	-//-
EPlOING00000004922	--	-//-
EPlOING00000005893	--	-//-
EPlOING00000006502	--	-//-
EPlOING00000006668	--	-//-
EPlOING00000007199	--	-//-
EPlOING00000011718	--	-//-
EPlOING00000012360	--	-//-
EPlOING00000012900	--	-//-
EPlOING00000013430	--	-//-
EPlOING00000013537	--	-//-
EPlOING00000015381	--	-//-
EPlOING00000016146	--	-//-
EPlOING00000019428	--	-//-
EPlOING00000020798	--	-//-
EPlOING00000020917	--	-//-
EPlOING00000021331	--	-//-
EPlOING00000021419	--	-//-
EPlOING00000021554	--	-//-
EPlOING00000021950	--	-//-
EPlOING00000022226	--	-//-
EPlOING00000023015	--	-//-
EPlOING00000023375	--	-//-
EPlOING00000023674	--	-//-
EPlOING00000023869	--	-//-
EPlOING00000024100	--	-//-
EPlOING00000024285	--	-//-
EPlOING00000024538	--	-//-
EPlOING00000024823	--	-//-
EPlOING00000024846	--	-//-
EPlOING00000024882	--	-//-
EPlOING00000025412	--	-//-
EPlOING00000025526	--	-//-
EPlOING00000025583	--	-//-
EPlOING00000025596	--	-//-
EPlOING00000025735	--	-//-
EPlOING00000025926	--	-//-
EPlOING00000025950	--	-//-
EPlOING00000025979	--	-//-
EPlOING00000025995	--	-//-
EPlOING00000026076	--	-//-
EPlOING00000026147	--	-//-
EPlOING00000026185	--	-//-
EPlOING00000026190	--	-//-
EPlOING00000026193	--	-//-
EPlOING00000026276	--	-//-
EPlOING00000026568	--	-//-
EPlOING00000026579	--	-//-
EPlOING00000026632	--	-//-
EPlOING00000026679	--	-//-
EPlOING00000026727	--	-//-
EPlOING00000026861	--	-//-
EPlOING00000026920	--	-//-
EPlOING00000027134	--	-//-
EPlOING00000027387	--	-//-
EPlOING00000027405	--	-//-
EPlOING00000027412	--	-//-
EPlOING00000027415	--	-//-
EPlOING00000027443	--	-//-
EPlOING00000027446	--	-//-
EPlOING00000027459	--	-//-
EPlOING00000027522	--	-//-
EPlOING00000027543	--	-//-
EPlOING00000027565	--	-//-
EPlOING00000027591	--	-//-
EPlOING00000027616	--	-//-
EPlOING00000027655	--	-//-
EPlOING00000027689	--	-//-
EPlOING00000027718	--	-//-
EPlOING00000027850	--	-//-
EPlOING00000027904	--	-//-
EPlOING00000027927	--	-//-
EPlOING00000027930	--	-//-
EPlOING00000028004	--	-//-
EPlOING00000028015	--	-//-
EPlOING00000028039	--	-//-
EPlOING00000028082	--	-//-
EPlOING00000028094	--	-//-
EPlOING00000028208	--	-//-
EPlOING00000028324	--	-//-
EPlOING00000028355	--	-//-
EPlOING00000028366	--	-//-
EPlOING00000028409	--	-//-
EPlOING00000028456	--	-//-
EPlOING00000028499	--	-//-
EPlOING00000028541	--	-//-
EPlOING00000028614	--	-//-
EPlOING00000028621	--	-//-
EPlOING00000028630	--	-//-
EPlOING00000028644	--	-//-
EPlOING00000028683	--	-//-
EPlOING00000028717	--	-//-
EPlOING00000028751	--	-//-
EPlOING00000028854	--	-//-
EPlOING00000029198	--	-//-
EPlOING00000029234	--	-//-
EPlOING00000029284	--	-//-
EPlOING00000029352	--	-//-
EPlOING00000029485	--	-//-
EPlOING00000029513	--	-//-
EPlOING00000029515	--	-//-
EPlOING00000029569	--	-//-
EPlOING00000029590	--	-//-
EPlOING00000029612	--	-//-
EPlOING00000029615	--	-//-
EPlOING00000029617	--	-//-
EPlOING00000029625	--	-//-
EPlOING00000029648	--	-//-
EPlOING00000029701	--	-//-
EPlOING00000029738	--	-//-
EPlOING00000029748	--	-//-
EPlOING00000029883	--	-//-
EPlOING00000030121	--	-//-
EPlOING00000030219	--	-//-
EPlOING00000030234	--	-//-
EPlOING00000030283	--	-//-
EPlOING00000030386	--	-//-
EPlOING00000030442	--	-//-
EPlOING00000030703	--	-//-
EPlOING00000030770	--	-//-
EPlOING00000030825	--	-//-
EPlOING00000030895	--	-//-
EPlOING00000030918	--	-//-
EPlOING00000030944	--	-//-
EPlOING00000030963	--	-//-
EPlOING00000030970	--	-//-
EPlOING00000031014	--	-//-
EPlOING00000031115	--	-//-
EPlOING00000031136	--	-//-
EPlOING00000031163	--	-//-
EPlOING00000031240	--	-//-
EPlOING00000031264	--	-//-
EPlOING00000031266	--	-//-
EPlOING00000031386	--	-//-
EPlOING00000031399	--	-//-
EPlOING00000031499	--	-//-
EPlOING00000031515	--	-//-
EPlOING00000031578	--	-//-
EPlOING00000031738	--	-//-
EPlOING00000031759	--	-//-
EPlOING00000031796	--	-//-
EPlOING00000031933	--	-//-
EPlOING00000031937	--	-//-
EPlOING00000031954	--	-//-
EPlOING00000032025	--	-//-
EPlOING00000032074	--	-//-
EPlOING00000032287	--	-//-
EPlOING00000032380	--	-//-
EPlOING00000032427	--	-//-
EPlOING00000032461	--	-//-
EPlOING00000032483	--	-//-
EPlOING00000032516	--	-//-
EPlOING00000032521	--	-//-
EPlOING00000032559	--	-//-
EPlOING00000032612	--	-//-
EPlOING00000032632	--	-//-
EPlOING00000032729	--	-//-
EPlOING00000032837	--	-//-
EPlOING00000032842	--	-//-
EPlOING00000032872	--	-//-
EPlOING00000032937	--	-//-
EPlOING00000032943	--	-//-
EPlOING00000032987	--	-//-
EPlOING00000033023	--	-//-
EPlOING00000033037	--	-//-
EPlOING00000033088	--	-//-
EPlOING00000033213	--	-//-
EPlOING00000033236	--	-//-
EPlOING00000033241	--	-//-
EPlOING00000033296	--	-//-
EPlOING00000033458	--	-//-
EPlOING00000033551	--	-//-
EPlOING00000033559	--	-//-
EPlOING00000033610	--	-//-
EPlOING00000033631	--	-//-
EPlOING00000033667	--	-//-
EPlOING00000033788	--	-//-
EPlOING00000033940	--	-//-
EPlOING00000034032	--	-//-
EPlOING00000034060	--	-//-
EPlOING00000034062	--	-//-
EPlOING00000034294	--	-//-
EPlOING00000034320	--	-//-
EPlOING00000034393	--	-//-
EPlOING00000034409	--	-//-
EPlOING00000034552	--	-//-
EPlOING00000034635	--	-//-
EPlOING00000034656	--	-//-
EPlOING00000034709	--	-//-
EPlOING00000034990	--	-//-
EPlOING00000035030	--	-//-
EPlOING00000035032	--	-//-
EPlOING00000035156	--	-//-
EPlOING00000035167	--	-//-
EPlOING00000035294	--	-//-
EPlOING00000035308	--	-//-
EPlOING00000035484	--	-//-
EPlOING00000035501	--	-//-
EPlOING00000035590	--	-//-
EPlOING00000035709	--	-//-
EPlOING00000035861	--	-//-
EPlOING00000035894	--	-//-
EPlOING00000036119	--	-//-
EPlOING00000036238	--	-//-
EPlOING00000036258	--	-//-
EPlOING00000036484	--	-//-
EPlOING00000036638	--	-//-
EPlOING00000036655	--	-//-
EPlOING00000036665	--	-//-
EPlOING00000036831	--	-//-
EPlOING00000036905	--	-//-
EPlOING00000036951	--	-//-
EPlOING00000037006	--	-//-
EPlOING00000037022	--	-//-
EPlOING00000037137	--	-//-
EPlOING00000037193	--	-//-
EPlOING00000037256	--	-//-
EPlOING00000037266	--	-//-
EPlOING00000037342	--	-//-
EPlOING00000037357	--	-//-
EPlOING00000037439	--	-//-
EPlOING00000037444	--	-//-
EPlOING00000037452	--	-//-
EPlOING00000037486	--	-//-
EPlOING00000037492	--	-//-
EPlOING00000037530	--	-//-
EPlOING00000037588	--	-//-
EPlOING00000037607	--	-//-
EPlOING00000037669	--	-//-
EPlOING00000037817	--	-//-
EPlOING00000037871	--	-//-
EPlOING00000038050	--	-//-
EPlOING00000038073	--	-//-
EPlOING00000038129	--	-//-
EPlOING00000038370	--	-//-
EPlOING00000038511	--	-//-
EPlOING00000038512	--	-//-
EPlOING00000038592	--	-//-
EPlOING00000038605	--	-//-
EPlOING00000038689	--	-//-
EPlOING00000038821	--	-//-
EPlOING00000038850	--	-//-
EPlOING00000038870	--	-//-
EPlOING00000038881	--	-//-
EPlOING00000038896	--	-//-
EPlOING00000038920	--	-//-
EPlOING00000038927	--	-//-
EPlOING00000038992	--	-//-
EPlOING00000039066	--	-//-
EPlOING00000039223	--	-//-
EPlOING00000039457	--	-//-
EPlOING00000040107	--	-//-
EPlOING00000040125	--	-//-
EPlOING00000041624	--	-//-
EPlOING00000041861	--	-//-
EPlOING00000042005	--	-//-
EPlOING00000042008	--	-//-
EPlOING00000042141	--	-//-
EPlOING00000042180	--	-//-
EPlOING00000042350	--	-//-
EPlOING00000042424	--	-//-
EPlOING00000042446	--	-//-
EPlOING00000042449	--	-//-
EPlOING00000042520	--	-//-
EPlOING00000042612	--	-//-
EPlOING00000042627	--	-//-
EPlOING00000042660	--	-//-
EPlOING00000042749	--	-//-
EPlOING00000042807	--	-//-
EPlOING00000042837	--	-//-
EPlOING00000042838	--	-//-
EPlOING00000042887	--	-//-
EPlOING00000043066	--	-//-
EPlOING00000043085	--	-//-
EPlOING00000043097	--	-//-
EPlOING00000043146	--	-//-
EPlOING00000043149	--	-//-
EPlOING00000043183	--	-//-
EPlOING00000043284	--	-//-
EPlOING00000043393	--	-//-
EPlOING00000043399	--	-//-
EPlOING00000043420	--	-//-
EPlOING00000043530	--	-//-
EPlOING00000043779	--	-//-
EPlOING00000043857	--	-//-
EPlOING00000043864	--	-//-
EPlOING00000043923	--	-//-
EPlOING00000043987	--	-//-
EPlOING00000044085	--	-//-
EPlOING00000044092	--	-//-
EPlOING00000044127	--	-//-
EPlOING00000044186	--	-//-
EPlOING00000044208	--	-//-
EPlOING00000044227	--	-//-
EPlOING00000044237	--	-//-
EPlOING00000044246	--	-//-
EPlOING00000044261	--	-//-
EPlOING00000044439	--	-//-
EPlOING00000044500	--	-//-
EPlOING00000044564	--	-//-
EPlOING00000044616	--	-//-
EPlOING00000045870	--	-//-
EPlOING00000046071	--	-//-
EPlOING00000046137	--	-//-
EPlOING00000046139	--	-//-
EPlOING00000046204	--	-//-
EPlOING00000046213	--	-//-
EPlOING00000046323	--	-//-
EPlOING00000046648	--	-//-
EPlOING00000046692	--	-//-
EPlOING00000047056	--	-//-
EPlOING00000047062	--	-//-
EPlOING00000047191	--	-//-
EPlOING00000047236	--	-//-
EPlOING00000047275	--	-//-
EPlOING00000047310	--	-//-
EPlOING00000047385	--	-//-
EPlOING00000047462	--	-//-
EPlOING00000047463	--	-//-
EPlOING00000047482	--	-//-
EPlOING00000047533	--	-//-
EPlOING00000047734	--	-//-
Novel00006	--	-//-
Novel00042	--	Os07g0267200 [Oryza sativa Japonica Group]>gi|255677653|dbj|BAH93857.1| Os07g0267200 [Oryza sativa Japonica Group]
Novel00054	--	unknown, partial [Oryza sativa Indica Group]
Novel00055	--	unknown, partial [Oryza sativa Indica Group]
Novel00093	--	Os10g0195250, partial [Oryza sativa Japonica Group]>gi|255679269|dbj|BAH94784.1| Os10g0195250, partial [Oryza sativa Japonica Group]
Novel00104	--	Os01g0824350, partial [Oryza sativa Japonica Group]>gi|255673832|dbj|BAH91361.1| Os01g0824350, partial [Oryza sativa Japonica Group]
Novel00120	--	hypothetical protein LOC_Os12g33750 [Oryza sativa Japonica Group]
Novel00125	--	-//-
Novel00143	--	hypothetical protein [Oryza sativa Japonica Group]>gi|19571062|dbj|BAB86488.1| hypothetical protein [Oryza sativa Japonica Group]
Novel00144	--	Os10g0159033 [Oryza sativa Japonica Group]>gi|255679227|dbj|BAH94761.1| Os10g0159033 [Oryza sativa Japonica Group]
Novel00177	--	Os12g0504950, partial [Oryza sativa Japonica Group]>gi|255670326|dbj|BAH95694.1| Os12g0504950, partial [Oryza sativa Japonica Group]
Novel00182	--	hypothetical protein LOC_Os12g33750 [Oryza sativa Japonica Group]
Novel00209	--	Putative retroelement [Oryza sativa Japonica Group]>gi|31430303|gb|AAP52237.1| retrotransposon protein, putative, Ty3-gypsy subclass, expressed [Oryza sativa Japonica Group]
Novel00217	--	unknown protein [Oryza sativa Japonica Group]
Novel00225	--	-//-
Novel00243	--	-//-
Novel00312	--	hypothetical protein [Oryza sativa Japonica Group]
Novel00328	--	putative polyprotein [Oryza sativa Japonica Group]
Novel00355	--	expressed protein [Oryza sativa Japonica Group]
Novel00372	--	hypothetical protein OsJ_34955 [Oryza sativa Japonica Group]
Novel00373	--	hypothetical protein OsJ_35005 [Oryza sativa Japonica Group]
Novel00388	--	PREDICTED: ribulose bisphosphate carboxylase small chain, chloroplastic-like [Oryza brachyantha]
Novel00406	--	-//-
Novel00427	--	-//-
Novel00459	--	Os12g0504950, partial [Oryza sativa Japonica Group]>gi|255670326|dbj|BAH95694.1| Os12g0504950, partial [Oryza sativa Japonica Group]
Novel00516	--	Os02g0480100 [Oryza sativa Japonica Group]>gi|255670903|dbj|BAF08763.2| Os02g0480100 [Oryza sativa Japonica Group]
Novel00524	--	hypothetical protein OsJ_32616 [Oryza sativa Japonica Group]
Novel00526	--	-//-
Novel00533	--	Os02g0594600, partial [Oryza sativa Japonica Group]>gi|255671050|dbj|BAH91784.1| Os02g0594600, partial [Oryza sativa Japonica Group]
Novel00556	--	hypothetical protein [Oryza sativa Japonica Group]>gi|108708593|gb|ABF96388.1| transposon protein, putative, CACTA, En/Spm sub-class [Oryza sativa Japonica Group]
Novel00570	--	H0107B07.8 [Oryza sativa Indica Group]
Novel00578	--	PREDICTED: TRAF-type zinc finger domain-containing protein 1-like [Oryza brachyantha]
Novel00602	--	expressed protein [Oryza sativa Japonica Group]
Novel00619	--	Os03g0740833 [Oryza sativa Japonica Group]>gi|255674882|dbj|BAH92364.1| Os03g0740833 [Oryza sativa Japonica Group]
Novel00695	--	putative GTP-binding protein, having alternative splicing products [Oryza sativa Japonica Group]>gi|108711947|gb|ABF99742.1| AIG1 family protein, expressed [Oryza sativa Japonica Group]>gi|108711948|gb|ABF99743.1| AIG1 family protein, expressed [Oryza sativa Japonica Group]
Novel00730	--	-//-
Novel00750	--	OSJNBb0103I08.13 [Oryza sativa Japonica Group]
Novel00796	--	hypothetical protein OsJ_01748 [Oryza sativa Japonica Group]
Novel00819	--	-//-
Novel00822	--	-//-
Novel00830	--	-//-
Novel00853	--	-//-
Novel00887	--	hypothetical protein OsI_06146 [Oryza sativa Indica Group]
Novel00904	--	PREDICTED: leucine--tRNA ligase, cytoplasmic [Setaria italica]
Novel01049	--	hypothetical protein OsJ_30373 [Oryza sativa Japonica Group]
Novel01072	--	Os07g0291400, partial [Oryza sativa Japonica Group]>gi|113610933|dbj|BAF21311.1| Os07g0291400, partial [Oryza sativa Japonica Group]
Novel01074	--	retrotransposon protein, putative, unclassified [Oryza sativa Japonica Group]
Novel01110	--	-//-
Novel01111	--	Os12g0504950, partial [Oryza sativa Japonica Group]>gi|255670326|dbj|BAH95694.1| Os12g0504950, partial [Oryza sativa Japonica Group]
Novel01116	--	hypothetical protein OsJ_24602 [Oryza sativa Japonica Group]
Novel01120	--	hypothetical protein OsI_31912 [Oryza sativa Indica Group]
Novel01162	--	Os01g0524250, partial [Oryza sativa Japonica Group]>gi|255673304|dbj|BAH91116.1| Os01g0524250, partial [Oryza sativa Japonica Group]
Novel01184	--	Os01g0824350, partial [Oryza sativa Japonica Group]>gi|255673832|dbj|BAH91361.1| Os01g0824350, partial [Oryza sativa Japonica Group]
Novel01197	--	unnamed protein product [Oryza sativa Japonica Group]
Novel01205	--	-//-
Novel01207	--	-//-
Novel01209	--	-//-
Novel01245	--	hypothetical protein [Oryza sativa Japonica Group]
Novel01249	--	Os01g0824350, partial [Oryza sativa Japonica Group]>gi|255673832|dbj|BAH91361.1| Os01g0824350, partial [Oryza sativa Japonica Group]
Novel01260	--	-//-
Novel01296	--	Os09g0425700, partial [Oryza sativa Japonica Group]>gi|113631455|dbj|BAF25136.1| Os09g0425700, partial [Oryza sativa Japonica Group]
Novel01297	--	-//-
Novel01341	--	Os02g0501350 [Oryza sativa Japonica Group]>gi|255670920|dbj|BAH91703.1| Os02g0501350 [Oryza sativa Japonica Group]
Novel01378	--	Os01g0751700 [Oryza sativa Japonica Group]>gi|255673691|dbj|BAH91299.1| Os01g0751700 [Oryza sativa Japonica Group]
Novel01431	--	-//-
Novel01459	--	OSJNBb0003B01.21 [Oryza sativa Japonica Group]
Novel01465	--	retrotransposon protein, putative, Ty3-gypsy sub-class [Oryza sativa Japonica Group]>gi|77550311|gb|ABA93108.1| retrotransposon, putative, centromere-specific [Oryza sativa Japonica Group]
